# Supplementary material for: Bis(2-aminopyridinium) tetra­chloridozincate(II)
Source: Acta Crystallogr Sect E Struct Rep Online. 2010 Nov 17;66(Pt 12):m1596. doi: 10.1107/S1600536810046817 (PMC3011649; doi:10.1107/S1600536810046817)
Supplement: Supplementary file 1 [file e-66-m1596-sup1.cif]

##############################################################################
###                                                                        ###
###        Electronic paper (Acta Crystallographica Section E)             ###
###                                                                        ###
##############################################################################
#                                                                            #
# This CIF contains the data in a paper accepted for publication in Acta     #
# Crystallographica Section E. It conforms to the requirements of Notes      #
# for Authors for Section E, and has been peer reviewed under the auspices   #
# of the IUCr Commission on Journals.                                        #
#                                                                            #
# Full details of the Crystallographic Information File format               #
# are given in the paper "The Crystallographic Information File (CIF):       #
# a New Standard Archive File for Crystallography" by S. R. Hall, F. H.      #
# Allen and I. D. Brown [Acta Cryst. (1991), A47, 655-685].                  #
#                                                                            #
# The current version of the core CIF dictionary is obtainable from          #
# ftp://ftp.iucr.org/pub/cif_core.dic. The current version number is 2.4.    #
#                                                                            #
# Software is freely available for graphical display of the structure(s) in  #
# this CIF.  For information consult the CIF home page http://www.iucr.org/  #
# cif/home.html                                                              #
#                                                                            #
# This file may be used for bona fide research purposes within the           #
# scientific community so long as proper attribution is given to the journal # 
# article from which it was obtained.                                        #
#                                                                            #
##############################################################################
                                             
data_I
_audit_creation_method     SHELXL-97
_chemical_name_systematic
;
Bis(2-aminopyridinium) tetrachloridozincate(II)
;
_chemical_name_common     ?
_chemical_formula_moiety     '2(C5 H7 N2 +), Cl4 Zn 2-'
_chemical_formula_sum     'C10 H14 Cl4 N4 Zn'
_chemical_formula_iupac     '(C5 H7 N2)2 [Zn Cl4]'
_chemical_formula_weight     397.42
_chemical_melting_point     ?
_symmetry_cell_setting     monoclinic
_symmetry_space_group_name_H-M     'C 2/c'
_symmetry_space_group_name_Hall     '-C 2yc'
loop_
    _symmetry_equiv_pos_as_xyz
    'x, y, z'
    '-x, y, -z+1/2'
    'x+1/2, y+1/2, z'
    '-x+1/2, y+1/2, -z+1/2'
    '-x, -y, -z'
    'x, -y, z-1/2'
    '-x+1/2, -y+1/2, -z'
    'x+1/2, -y+1/2, z-1/2'
_cell_length_a     8.3520(17)
_cell_length_b     14.198(3)
_cell_length_c     13.913(3)
_cell_angle_alpha     90.00
_cell_angle_beta     93.70(3)
_cell_angle_gamma     90.00
_cell_volume     1646.5(6)
_cell_formula_units_Z     4
_cell_measurement_reflns_used     3679
_cell_measurement_theta_min     3.115
_cell_measurement_theta_max     27.37
_cell_measurement_temperature     298(2)
_exptl_crystal_description     'Prism'
_exptl_crystal_colour     'colourless'
_exptl_crystal_size_max     0.2000
_exptl_crystal_size_mid     0.2000
_exptl_crystal_size_min     0.2000
_exptl_crystal_density_diffrn     1.603
_exptl_crystal_density_meas     ?
_exptl_crystal_density_method     'not measured'
_exptl_crystal_F_000     800
_exptl_absorpt_coefficient_mu     2.132
_exptl_absorpt_correction_type     multi-scan
_exptl_absorpt_process_details     '(CrystalClear; Rigaku, 2005)'
_exptl_absorpt_correction_T_min     0.653
_exptl_absorpt_correction_T_max     0.659
_exptl_special_details
;
;
_diffrn_ambient_temperature     298(2)
_diffrn_radiation_type     MoK\a
_diffrn_radiation_wavelength     0.71073
_diffrn_radiation_source     'fine-focus sealed tube'
_diffrn_radiation_monochromator     graphite
_diffrn_measurement_device_type     'Rigaku SCXmini diffractometer'
_diffrn_measurement_method     '\w scans'
_diffrn_detector_area_resol_mean     13.6612
_diffrn_reflns_number     8175
_diffrn_reflns_av_R_equivalents     0.0364
_diffrn_reflns_av_sigmaI/netI     0.0252
_diffrn_reflns_theta_min     3.12
_diffrn_reflns_theta_max     27.37
_diffrn_reflns_theta_full     27.37
_diffrn_measured_fraction_theta_max     0.997
_diffrn_measured_fraction_theta_full     0.997
_diffrn_reflns_limit_h_min     -10
_diffrn_reflns_limit_h_max     10
_diffrn_reflns_limit_k_min     -18
_diffrn_reflns_limit_k_max     18
_diffrn_reflns_limit_l_min     -17
_diffrn_reflns_limit_l_max     17
_diffrn_standards_number     0
_diffrn_standards_interval_count     .
_diffrn_standards_interval_time     .
_diffrn_standards_decay_%     ?
_refine_special_details
;
Refinement of <i>F</i>^2^ against ALL reflections. The weighted <i>R</i>-factor
<i>wR</i> and goodness of fit <i>S</i> are based on <i>F</i>^2^, conventional
<i>R</i>-factors <i>R</i> are based on <i>F</i>, with <i>F</i> set to zero for
negative <i>F</i>^2^. The threshold expression of <i>F</i>^2^ >
\s(<i>F</i>^2^) is used only for calculating <i>R</i>-factors(gt) <i>etc</i>.
and is not relevant to the choice of reflections for refinement.
<i>R</i>-factors based on <i>F</i>^2^ are statistically about twice as large
as those based on <i>F</i>, and <i>R</i>- factors based on ALL data will be
even larger.
;
_reflns_number_total     1870
_reflns_number_gt     1612
_reflns_threshold_expression     >2sigma(I)
_refine_ls_structure_factor_coef     Fsqd
_refine_ls_matrix_type     full
_refine_ls_R_factor_all     0.0471
_refine_ls_R_factor_gt     0.0405
_refine_ls_wR_factor_gt     0.0984
_refine_ls_wR_factor_ref     0.1026
_refine_ls_goodness_of_fit_ref     1.211
_refine_ls_restrained_S_all     1.211
_refine_ls_number_reflns     1870
_refine_ls_number_parameters     99
_refine_ls_number_restraints     0
_refine_ls_hydrogen_treatment     mixed
_refine_ls_weighting_scheme     calc
_refine_ls_weighting_details
         'calc w=1/[\s^2^(Fo^2^)+(0.0494P)^2^+0.9383P] where P=(Fo^2^+2Fc^2^)/3'
_atom_sites_solution_hydrogens     geom
_atom_sites_solution_primary     direct
_atom_sites_solution_secondary     difmap
_refine_ls_shift/su_max     0.001
_refine_ls_shift/su_mean     0.000
_refine_diff_density_max     0.390
_refine_diff_density_min     -0.942
_refine_ls_extinction_method     none
_refine_ls_extinction_coef     ?
loop_
    _atom_type_symbol
    _atom_type_description
    _atom_type_scat_dispersion_real
    _atom_type_scat_dispersion_imag
    _atom_type_scat_source
    'C' 'C' 0.0033 0.0016
                         'International Tables Vol C Tables 4.2.6.8 and 6.1.1.4'
    'H' 'H' 0.0000 0.0000
                         'International Tables Vol C Tables 4.2.6.8 and 6.1.1.4'
    'N' 'N' 0.0061 0.0033
                         'International Tables Vol C Tables 4.2.6.8 and 6.1.1.4'
    'Cl' 'Cl' 0.1484 0.1585
                         'International Tables Vol C Tables 4.2.6.8 and 6.1.1.4'
    'Zn' 'Zn' 0.2839 1.4301
                         'International Tables Vol C Tables 4.2.6.8 and 6.1.1.4'
_computing_data_collection     'CrystalClear (Rigaku, 2005)'
_computing_cell_refinement     'CrystalClear (Rigaku, 2005)'
_computing_data_reduction     'CrystalClear (Rigaku, 2005)'
_computing_structure_solution     'SHELXS97 (Sheldrick, 2008)'
_computing_structure_refinement     'SHELXL97 (Sheldrick, 2008)'
_computing_molecular_graphics     'SHELXTL (Sheldrick, 2008)'
_computing_publication_material     'SHELXL97 (Sheldrick, 2008)'
loop_
    _atom_site_type_symbol
    _atom_site_label
    _atom_site_fract_x
    _atom_site_fract_y
    _atom_site_fract_z
    _atom_site_U_iso_or_equiv
    _atom_site_adp_type
    _atom_site_calc_flag
    _atom_site_refinement_flags
    _atom_site_occupancy
    _atom_site_disorder_assembly
    _atom_site_disorder_group
    Zn Zn1 0.5000 0.53941(3) 0.2500 0.04169(16) Uani d S 1 . .
    Cl Cl1 0.40003(10) 0.44657(6) 0.36567(7) 0.0650(3) Uani d . 1 . .
    Cl Cl2 0.71122(9) 0.63194(5) 0.30264(6) 0.0577(2) Uani d . 1 . .
    N N1 0.5979(3) 0.2427(2) 0.3635(2) 0.0569(6) Uani d . 1 . .
    H H1B 0.543(4) 0.297(3) 0.356(3) 0.071(11) Uiso d . 1 . .
    H H1A 0.655(5) 0.222(3) 0.317(3) 0.083(12) Uiso d . 1 . .
    N N2 0.6702(3) 0.11162(17) 0.45575(19) 0.0495(6) Uani d . 1 . .
    H H2A 0.728(4) 0.092(2) 0.410(2) 0.055(9) Uiso d . 1 . .
    C C1 0.5877(3) 0.19378(19) 0.44405(19) 0.0432(6) Uani d . 1 . .
    C C2 0.4952(3) 0.2225(2) 0.5209(2) 0.0510(6) Uani d . 1 . .
    H H2B 0.4328 0.2793 0.5154 0.061 Uiso d R 1 . .
    C C3 0.4951(4) 0.1691(2) 0.6022(2) 0.0586(7) Uani d . 1 . .
    H H3A 0.4330 0.1893 0.6541 0.070 Uiso d R 1 . .
    C C4 0.5850(4) 0.0851(2) 0.6126(2) 0.0606(8) Uani d . 1 . .
    H H4A 0.5839 0.0479 0.6702 0.073 Uiso d R 1 . .
    C C5 0.6707(4) 0.0582(2) 0.5376(2) 0.0556(7) Uani d . 1 . .
    H H5A 0.7304 0.0028 0.5419 0.067 Uiso calc R 1 . .
loop_
    _atom_site_aniso_label
    _atom_site_aniso_U_11
    _atom_site_aniso_U_22
    _atom_site_aniso_U_33
    _atom_site_aniso_U_12
    _atom_site_aniso_U_13
    _atom_site_aniso_U_23
    Zn1 0.0398(2) 0.0381(2) 0.0484(3) 0.000 0.01243(18) 0.000
    Cl1 0.0636(5) 0.0588(4) 0.0761(5) 0.0085(3) 0.0311(4) 0.0244(4)
    Cl2 0.0556(4) 0.0519(4) 0.0656(5) -0.0148(3) 0.0046(3) -0.0023(3)
    N1 0.0571(15) 0.0612(16) 0.0533(14) 0.0015(13) 0.0096(12) -0.0039(12)
    N2 0.0394(11) 0.0509(13) 0.0591(14) -0.0010(10) 0.0097(10) -0.0149(11)
    C1 0.0322(11) 0.0480(14) 0.0494(15) -0.0047(10) 0.0016(10) -0.0103(11)
    C2 0.0431(13) 0.0548(16) 0.0554(16) 0.0072(12) 0.0050(12) -0.0104(13)
    C3 0.0556(17) 0.0704(19) 0.0509(17) 0.0036(14) 0.0127(13) -0.0078(14)
    C4 0.0625(18) 0.0605(18) 0.0595(18) -0.0003(15) 0.0077(14) 0.0036(14)
    C5 0.0500(16) 0.0469(14) 0.070(2) 0.0017(12) 0.0029(14) -0.0020(13)
_geom_special_details
;
All e.s.d.'s (except the e.s.d. in the dihedral angle between two l.s. planes)
are estimated using the full covariance matrix. The cell e.s.d.'s are taken
into account individually in the estimation of e.s.d.'s in distances, angles
and torsion angles; correlations between e.s.d.'s in cell parameters are only
used when they are defined by crystal symmetry. An approximate (isotropic)
treatment of cell e.s.d.'s is used for estimating e.s.d.'s involving l.s.
planes.
;
loop_
    _geom_bond_atom_site_label_1
    _geom_bond_atom_site_label_2
    _geom_bond_site_symmetry_2
    _geom_bond_distance
    _geom_bond_publ_flag
    Zn1 Cl1 . 2.2800(8) ?
    Zn1 Cl1 2_655 2.2800(8) ?
    Zn1 Cl2 . 2.2819(8) ?
    Zn1 Cl2 2_655 2.2819(8) ?
    N1 C1 . 1.326(4) ?
    N1 H1B . 0.90(4) ?
    N1 H1A . 0.88(4) ?
    N2 C1 . 1.359(4) ?
    N2 C5 . 1.368(4) ?
    N2 H2A . 0.87(3) ?
    C1 C2 . 1.419(4) ?
    C2 C3 . 1.362(4) ?
    C2 H2B . 0.9601 ?
    C3 C4 . 1.412(5) ?
    C3 H3A . 0.9599 ?
    C4 C5 . 1.359(4) ?
    C4 H4A . 0.9600 ?
    C5 H5A . 0.9300 ?
loop_
    _geom_angle_atom_site_label_1
    _geom_angle_atom_site_label_2
    _geom_angle_atom_site_label_3
    _geom_angle_site_symmetry_1
    _geom_angle_site_symmetry_3
    _geom_angle
    _geom_angle_publ_flag
    Cl1 Zn1 Cl1 . 2_655 109.36(5) ?
    Cl1 Zn1 Cl2 . . 114.65(4) ?
    Cl1 Zn1 Cl2 2_655 . 104.40(3) ?
    Cl1 Zn1 Cl2 . 2_655 104.40(3) ?
    Cl1 Zn1 Cl2 2_655 2_655 114.65(4) ?
    Cl2 Zn1 Cl2 . 2_655 109.70(5) ?
    C1 N1 H1B . . 120(2) ?
    C1 N1 H1A . . 121(3) ?
    H1B N1 H1A . . 120(3) ?
    C1 N2 C5 . . 123.4(2) ?
    C1 N2 H2A . . 119(2) ?
    C5 N2 H2A . . 117(2) ?
    N1 C1 N2 . . 119.4(3) ?
    N1 C1 C2 . . 123.6(3) ?
    N2 C1 C2 . . 116.9(3) ?
    C3 C2 C1 . . 119.7(3) ?
    C3 C2 H2B . . 120.2 ?
    C1 C2 H2B . . 120.1 ?
    C2 C3 C4 . . 121.8(3) ?
    C2 C3 H3A . . 119.2 ?
    C4 C3 H3A . . 119.0 ?
    C5 C4 C3 . . 117.5(3) ?
    C5 C4 H4A . . 121.3 ?
    C3 C4 H4A . . 121.1 ?
    C4 C5 N2 . . 120.6(3) ?
    C4 C5 H5A . . 119.7 ?
    N2 C5 H5A . . 119.7 ?
loop_
    _geom_torsion_atom_site_label_1
    _geom_torsion_atom_site_label_2
    _geom_torsion_atom_site_label_3
    _geom_torsion_atom_site_label_4
    _geom_torsion_site_symmetry_1
    _geom_torsion_site_symmetry_2
    _geom_torsion_site_symmetry_3
    _geom_torsion_site_symmetry_4
    _geom_torsion
    _geom_torsion_publ_flag
    C5 N2 C1 N1 . . . . 177.9(3) ?
    C5 N2 C1 C2 . . . . -1.7(4) ?
    N1 C1 C2 C3 . . . . -178.2(3) ?
    N2 C1 C2 C3 . . . . 1.3(4) ?
    C1 C2 C3 C4 . . . . 0.0(5) ?
    C2 C3 C4 C5 . . . . -1.0(5) ?
    C3 C4 C5 N2 . . . . 0.7(5) ?
    C1 N2 C5 C4 . . . . 0.7(4) ?
loop_
    _geom_hbond_atom_site_label_D
    _geom_hbond_atom_site_label_H
    _geom_hbond_atom_site_label_A
    _geom_hbond_site_symmetry_A
    _geom_hbond_distance_DH
    _geom_hbond_distance_HA
    _geom_hbond_distance_DA
    _geom_hbond_angle_DHA
    N1 H1B Cl1 . 0.90(4) 2.44(4) 3.335(3) 170(3)
    N1 H1A Cl2 4_645 0.88(4) 2.42(4) 3.291(3) 168(4)
    N2 H2A Cl1 3_545 0.87(3) 2.61(3) 3.325(2) 140(3)
data_global
_journal_date_recd_electronic     2010-11-06
_journal_date_accepted     2010-11-12
_journal_name_full     'Acta Crystallographica, Section E'
_journal_year     2010
_journal_volume     66
_journal_issue     12
_journal_page_first     m1596
_journal_page_last     m1596
_journal_paper_category     QM
_journal_coeditor_code     JH2229
_publ_contact_author_name     'Xue-qun,Fu'
_publ_contact_author_address
;
Ordered Matter Science Research Center, Southeast University,
Nanjing 210096, People's Republic of China
;
_publ_contact_author_email     'fuxuequn222@163.com'
_publ_contact_author_fax     '86-25-52090626'
_publ_contact_author_phone     '86-25-52090626'
_publ_section_title
;
Bis(2-aminopyridinium) tetrachloridozincate(II)
;
loop_
    _publ_author_name
    _publ_author_footnote
    _publ_author_address
    'Cai, Hong-ling' .
;
Ordered Matter Science Research Center, Southeast University,
Nanjing 210096, People's Republic of China
;
    'Fu, Xue-qun' .
;
Ordered Matter Science Research Center, Southeast University,
Nanjing 210096, People's Republic of China
;
_publ_section_synopsis     .
