# Supplementary material for: Bis(2-aminopyridinium) tetra­chloridozincate(II)
Source: Acta Crystallogr Sect E Struct Rep Online. 2010 Nov 17;66(Pt 12):m1596. doi: 10.1107/S1600536810046817 (PMC3011649; doi:10.1107/S1600536810046817)
Supplement: Supplementary file 2 [file e-66-m1596-Isup2.hkl]

# 
# h,k,l, Fc-squared, Fo-squared, sigma(Fo-squared) and status flag 
# 
data_I
_shelx_title ' f in C2/c' 
_shelx_refln_list_code          4 
_shelx_F_calc_maximum      298.10 
_exptl_crystal_F_000       800.00 
_reflns_d_resolution_high  0.7729 
 
loop_ 
 _symmetry_equiv_pos_as_xyz 
 'x, y, z' 
 '-x, y, -z+1/2' 
 'x+1/2, y+1/2, z' 
 '-x+1/2, y+1/2, -z+1/2' 
 '-x, -y, -z' 
 'x, -y, z-1/2' 
 '-x+1/2, -y+1/2, -z' 
 'x+1/2, -y+1/2, z-1/2' 
 
_cell_length_a     8.3520 
_cell_length_b    14.1982 
_cell_length_c    13.9134 
_cell_angle_alpha  90.000 
_cell_angle_beta   93.703 
_cell_angle_gamma  90.000 
 
_shelx_F_squared_multiplier     1.000 
 
loop_ 
 _refln_index_h 
 _refln_index_k 
 _refln_index_l 
 _refln_F_squared_calc 
 _refln_F_squared_meas 
 _refln_F_squared_sigma 
 _refln_observed_status 
   2   0   0    14570.75    12364.76    179.99 o 
   4   0   0     1853.43     2011.28     43.68 o 
   6   0   0      718.12      735.81     28.50 o 
   8   0   0      695.90      675.06     23.78 o 
  10   0   0     1987.22     1781.49     83.02 o 
   3   1   0     4202.07     4303.55     53.74 o 
   5   1   0     1389.55     1379.18     24.09 o 
   7   1   0       74.14       66.46      5.46 o 
   9   1   0     2011.94     1988.42     58.94 o 
   2   2   0      627.75      688.61     11.86 o 
   4   2   0      278.98      296.32      5.44 o 
   6   2   0      729.35      769.35     16.97 o 
   8   2   0      431.89      389.44     15.73 o 
  10   2   0       95.04      111.71     16.96 o 
   1   3   0    35177.73    26564.62    562.06 o 
   3   3   0    14117.51    13643.39    205.39 o 
   5   3   0      144.51      146.73      7.93 o 
   7   3   0     2380.34     2430.39     48.43 o 
   9   3   0      301.18      269.28     17.35 o 
   0   4   0       47.93       93.88      6.68 o 
   2   4   0    27750.79    22951.26    315.74 o 
   4   4   0       12.85       18.04      5.75 o 
   6   4   0       83.79       90.22      4.72 o 
   8   4   0      841.40      786.03     21.69 o 
  10   4   0       49.94       26.52     13.96 o 
   1   5   0       94.84      138.98      3.10 o 
   3   5   0       21.17       15.39      7.44 o 
   5   5   0       20.21       37.65      4.11 o 
   7   5   0      467.35      460.53     16.91 o 
   9   5   0      216.52      227.41     16.61 o 
   0   6   0     3787.09     4184.84     54.51 o 
   2   6   0       19.62       14.81      6.20 o 
   4   6   0     2451.09     2596.71     66.90 o 
   6   6   0      304.64      285.77     11.23 o 
   8   6   0        5.94       13.16      9.41 o 
  10   6   0        2.18       28.47     22.14 o 
   1   7   0       84.13      150.69      4.24 o 
   3   7   0     1216.97     1264.72     22.70 o 
   5   7   0     1652.84     1670.46     35.92 o 
   7   7   0      586.60      588.51     24.03 o 
   9   7   0        0.60       -4.19     10.34 o 
   0   8   0     1144.49     1174.63     23.80 o 
   2   8   0     8790.49     8969.92    126.32 o 
   4   8   0      747.18      786.03     21.40 o 
   6   8   0        1.21        3.03      7.72 o 
   8   8   0      214.00      227.69     16.02 o 
   1   9   0     5913.00     5915.38     70.22 o 
   3   9   0      487.75      506.16     14.15 o 
   5   9   0      117.07      124.92     13.36 o 
   7   9   0      358.35      392.12     19.73 o 
   9   9   0      100.21      164.78     27.34 o 
   0  10   0     8468.60     7982.85    144.18 o 
   2  10   0     1286.13     1255.19     24.21 o 
   4  10   0      170.99      142.18      9.70 o 
   6  10   0      274.63      282.57     18.96 o 
   8  10   0      166.65      186.15     16.66 o 
   1  11   0     5705.79     5861.46    114.68 o 
   3  11   0       99.06       97.34      6.99 o 
   5  11   0      508.02      561.96     21.82 o 
   7  11   0       50.08       41.70     10.02 o 
   0  12   0     6451.03     6215.05    148.45 o 
   2  12   0      172.27      164.40     10.18 o 
   4  12   0     1160.61     1175.09     29.75 o 
   6  12   0      212.61      237.03     16.40 o 
   8  12   0       89.63       82.19     15.00 o 
   1  13   0     1863.50     1870.60     47.08 o 
   3  13   0     1505.57     1432.71     34.45 o 
   5  13   0      437.55      431.61     21.80 o 
   7  13   0      127.91      147.27     15.97 o 
   0  14   0      415.32      428.02     25.71 o 
   2  14   0     1199.81     1197.62     31.50 o 
   4  14   0      225.01      220.72     15.93 o 
   6  14   0      104.13      129.65     13.64 o 
   1  15   0       75.73       83.53      9.65 o 
   3  15   0      720.08      722.35     24.23 o 
   5  15   0        3.73        4.11      7.24 o 
   0  16   0       97.96       87.13     15.15 o 
   2  16   0      702.80      657.45     28.69 o 
   4  16   0      244.84      276.86     20.74 o 
   1  17   0       32.89       42.03      9.39 o 
   3  17   0       19.44       43.66     26.56 o 
   0  18   0        0.19        8.59     14.46 o 
   2  18   0        5.24       12.73      9.21 o 
  -9   1   1      359.73      395.75     31.44 o 
  -7   1   1        1.35       11.63      5.45 o 
  -5   1   1     9177.60     9352.16    125.66 o 
  -3   1   1      467.31      576.61      6.88 o 
  -1   1   1      750.24      767.71     16.30 o 
   1   1   1     3567.66     3540.37     50.53 o 
   3   1   1     3519.79     3726.15     50.08 o 
   5   1   1     4306.41     4646.45     67.10 o 
   7   1   1       23.38       42.84      9.39 o 
   9   1   1       21.98       55.39     10.04 o 
 -10   2   1        6.77        5.64      6.84 o 
  -8   2   1      210.38      211.81     22.40 o 
  -6   2   1     1218.37     1305.60     28.26 o 
  -4   2   1     4609.61     4767.78     60.16 o 
  -2   2   1     3551.53     3598.71     20.38 o 
   0   2   1     6523.13     6139.91     28.11 o 
   2   2   1    51201.34    34152.79    524.92 o 
   4   2   1    10375.94     9852.27    110.80 o 
   6   2   1      748.17      750.49     14.68 o 
   8   2   1      216.60      273.27     12.28 o 
  10   2   1      288.03      292.74     24.60 o 
  -9   3   1      127.41      136.14     10.78 o 
  -7   3   1      729.43      722.40     18.91 o 
  -5   3   1     8499.44     8633.44    125.72 o 
  -3   3   1     6330.27     6342.22     52.17 o 
  -1   3   1     6696.47     6477.21     66.26 o 
   1   3   1     6116.78     5740.86     59.36 o 
   3   3   1       27.82       53.33      3.50 o 
   5   3   1     2397.36     2257.51     31.22 o 
   7   3   1     1230.82     1334.50     26.94 o 
   9   3   1      541.78      531.33     20.98 o 
 -10   4   1       11.74       27.12     14.00 o 
  -8   4   1      819.99      819.59     24.45 o 
  -6   4   1     3638.61     3789.07     64.03 o 
  -4   4   1    13302.08    12660.82    127.33 o 
  -2   4   1    21971.01    19323.48    156.35 o 
   0   4   1      540.45      666.52      6.85 o 
   2   4   1       28.96       18.78      2.29 o 
   4   4   1    11324.37    11431.08    129.17 o 
   6   4   1     4886.14     4959.18     71.53 o 
   8   4   1      572.79      589.49     19.11 o 
  10   4   1       15.01       24.86     11.27 o 
  -9   5   1        4.06       15.86      7.81 o 
  -7   5   1     1693.57     1689.43     36.03 o 
  -5   5   1     2677.74     2754.69     41.40 o 
  -3   5   1    23007.79    20223.81    189.53 o 
  -1   5   1      344.23      456.33      6.05 o 
   1   5   1      333.89      354.81     11.36 o 
   3   5   1     5616.44     5699.58     52.64 o 
   5   5   1     2346.67     2426.24     31.93 o 
   7   5   1     4672.23     4649.67     87.95 o 
   9   5   1        2.83       -0.60      6.44 o 
 -10   6   1        2.67       -1.19     13.46 o 
  -8   6   1      250.46      259.65     23.04 o 
  -6   6   1      878.08      887.59     25.43 o 
  -4   6   1     9360.87     9046.81    346.23 o 
  -2   6   1    26495.62    23511.39    218.85 o 
   0   6   1     2019.58     2230.37     24.04 o 
   2   6   1     6277.88     6650.66     82.13 o 
   4   6   1       89.03       71.61      4.86 o 
   6   6   1     4962.93     4838.96    112.93 o 
   8   6   1     1340.31     1318.36     44.26 o 
  10   6   1       73.53       41.92     12.98 o 
  -9   7   1       34.65       41.80      9.85 o 
  -7   7   1     1977.14     1984.04     55.68 o 
  -5   7   1     2251.26     2349.69     57.01 o 
  -3   7   1    12366.91    12419.30    169.79 o 
  -1   7   1     7186.12     7609.14     77.96 o 
   1   7   1     1279.75     1321.93     24.32 o 
   3   7   1     1778.53     1877.32     29.94 o 
   5   7   1     3237.71     3380.99     58.96 o 
   7   7   1     2354.30     2297.28     62.02 o 
   9   7   1       79.90      103.66     14.78 o 
  -8   8   1      112.81      100.44     16.01 o 
  -6   8   1     1599.02     1570.02     44.18 o 
  -4   8   1     3081.17     3093.38     67.07 o 
  -2   8   1     1269.71     1274.86     20.92 o 
   0   8   1     2959.69     2961.06     33.32 o 
   2   8   1     1751.16     2049.07     31.71 o 
   4   8   1     2782.00     2911.08     48.52 o 
   6   8   1     1319.13     1363.13     39.02 o 
   8   8   1      195.84      191.01     15.44 o 
  -9   9   1       87.32      101.14     13.43 o 
  -7   9   1       24.25       11.45      9.13 o 
  -5   9   1     4868.61     4922.55    112.93 o 
  -3   9   1      413.51      475.35     13.23 o 
  -1   9   1     4480.19     4464.79    160.39 o 
   1   9   1      382.29      391.28      9.75 o 
   3   9   1      119.49      125.39     11.15 o 
   5   9   1     2641.06     2631.74     49.82 o 
   7   9   1       64.97       41.85      9.79 o 
   9   9   1      619.51      550.12     34.14 o 
  -8  10   1       99.96      145.94     29.74 o 
  -6  10   1      431.92      465.94     20.94 o 
  -4  10   1      423.22      464.91     13.14 o 
  -2  10   1       23.29       41.79      7.07 o 
   0  10   1     8509.88     8485.31    108.44 o 
   2  10   1       31.42       41.18      5.01 o 
   4  10   1     2005.78     1990.11     39.94 o 
   6  10   1        7.79       -2.65      6.08 o 
   8  10   1       96.71       98.88     14.35 o 
  -7  11   1       13.85       31.76     15.69 o 
  -5  11   1       77.79      104.81     12.72 o 
  -3  11   1        3.26        2.15      3.65 o 
  -1  11   1      461.42      454.65     10.99 o 
   1  11   1      917.74      981.97     21.47 o 
   3  11   1      323.84      343.27     12.47 o 
   5  11   1        2.72        8.38      6.45 o 
   7  11   1        1.15       21.40     15.96 o 
  -8  12   1      137.79      149.05     19.67 o 
  -6  12   1        3.45        7.51      9.65 o 
  -4  12   1       43.81       56.15      6.45 o 
  -2  12   1       48.23       53.05      6.07 o 
   0  12   1      117.91      123.22      6.26 o 
   2  12   1      902.83      903.95     21.76 o 
   4  12   1       99.66      105.69      9.97 o 
   6  12   1       27.98       53.05     10.12 o 
   8  12   1       38.57       22.22     11.33 o 
  -7  13   1      227.73      254.38     20.10 o 
  -5  13   1      889.42      837.89     33.04 o 
  -3  13   1        0.87        6.93      4.91 o 
  -1  13   1      125.39      141.24     14.25 o 
   1  13   1      419.51      434.39     17.71 o 
   3  13   1      461.34      427.99     15.37 o 
   5  13   1      439.99      505.66     23.05 o 
   7  13   1        1.26       15.45     10.04 o 
  -6  14   1       47.10       55.68     10.67 o 
  -4  14   1      583.69      594.02     26.21 o 
  -2  14   1      139.14      151.38     10.35 o 
   0  14   1      221.80      233.26     13.39 o 
   2  14   1      670.03      660.63     21.34 o 
   4  14   1      729.61      755.94     27.93 o 
   6  14   1       33.41       42.08     11.30 o 
  -5  15   1      584.06      552.96     27.02 o 
  -3  15   1      452.73      462.31     18.29 o 
  -1  15   1        4.34       13.15      6.65 o 
   1  15   1        0.94       15.45      7.76 o 
   3  15   1      116.77      117.73     10.73 o 
   5  15   1      145.76      151.04     14.45 o 
  -4  16   1      151.50      139.31     19.18 o 
  -2  16   1      604.79      564.92     25.23 o 
   0  16   1        1.54        8.34     12.13 o 
   2  16   1      116.67      103.03     11.51 o 
   4  16   1      108.56      124.92     13.11 o 
  -3  17   1     1005.11      945.85     47.98 o 
  -1  17   1      108.88      111.70     12.13 o 
   1  17   1      146.32      133.44     16.83 o 
   3  17   1      105.57      110.99     16.04 o 
  -2  18   1      287.47      324.45     41.57 o 
   0  18   1       25.74       24.20     15.07 o 
 -10   0   2      590.54      579.25     39.62 o 
  -8   0   2     1107.49     1119.94     46.36 o 
  -6   0   2     4348.33     4182.32     79.42 o 
  -4   0   2     1057.65     1043.07     18.56 o 
  -2   0   2       33.22      111.90      5.82 o 
   2   0   2     1316.68     1365.52     38.18 o 
   4   0   2    21476.78    19191.25    324.88 o 
   6   0   2      392.83      438.59     14.74 o 
   8   0   2      578.72      633.30     23.60 o 
  10   0   2      185.98      158.66     22.59 o 
  -9   1   2      851.90      856.26     32.63 o 
  -7   1   2     2627.87     2628.50     49.71 o 
  -5   1   2    11843.59    11081.34    264.32 o 
  -3   1   2     4859.09     5288.81     47.41 o 
  -1   1   2    30525.62    19704.92    175.51 o 
   1   1   2    35150.70    22102.86    282.73 o 
   3   1   2     8632.88     8679.38     87.84 o 
   5   1   2     6189.66     6419.56     84.34 o 
   7   1   2       23.31       30.04      5.29 o 
   9   1   2      442.35      413.78     17.77 o 
 -10   2   2      564.94      516.27     25.24 o 
  -8   2   2     3894.62     3939.57     96.77 o 
  -6   2   2     3317.05     3386.80     67.81 o 
  -4   2   2      586.89      633.76     12.60 o 
  -2   2   2       24.38       46.51      2.05 o 
   0   2   2    12928.72     9582.41    822.22 o 
   2   2   2    88862.61    49514.69    568.43 o 
   4   2   2    15877.24    15910.82    191.47 o 
   6   2   2      328.98      347.75      9.46 o 
   8   2   2      147.49      143.95      9.03 o 
  10   2   2      198.59      190.36     19.22 o 
  -9   3   2      196.42      188.83     13.70 o 
  -7   3   2     3050.53     3142.44     59.84 o 
  -5   3   2       15.50       37.51      4.03 o 
  -3   3   2     7312.94     7512.16     84.92 o 
  -1   3   2      620.89      796.97      9.64 o 
   1   3   2     3705.18     3841.38     43.18 o 
   3   3   2     4692.67     4843.59     77.26 o 
   5   3   2      348.30      384.05      8.83 o 
   7   3   2      980.00      990.09     21.46 o 
   9   3   2        2.60       13.43      5.83 o 
 -10   4   2       10.43       31.71     15.00 o 
  -8   4   2      398.63      386.70     15.55 o 
  -6   4   2       50.07       60.46      5.76 o 
  -4   4   2     1773.14     1838.66     26.26 o 
  -2   4   2     4304.18     4493.08     54.74 o 
   0   4   2      179.49      231.98      4.22 o 
   2   4   2     7782.83     7565.46     94.60 o 
   4   4   2     2993.55     3292.57     39.25 o 
   6   4   2     2853.46     2942.07     45.61 o 
   8   4   2       57.12       48.55      6.81 o 
  10   4   2        5.28       11.08     20.08 o 
  -9   5   2      269.01      235.19     17.15 o 
  -7   5   2      864.70      811.27     21.57 o 
  -5   5   2      462.31      486.33     11.03 o 
  -3   5   2     4368.16     4615.33     41.95 o 
  -1   5   2       10.46       17.79      2.96 o 
   1   5   2     3918.16     4084.07     97.45 o 
   3   5   2     7780.47     8273.06    191.01 o 
   5   5   2      328.79      329.41      7.61 o 
   7   5   2      152.43      149.66      7.58 o 
   9   5   2        1.43        4.33      7.00 o 
 -10   6   2        3.14        3.06      9.03 o 
  -8   6   2      167.58      203.05     14.89 o 
  -6   6   2      502.14      544.87     13.53 o 
  -4   6   2      501.86      506.43     16.17 o 
  -2   6   2      431.19      476.21     10.10 o 
   0   6   2     1077.72     1134.23     13.83 o 
   2   6   2     2010.73     2058.22     27.73 o 
   4   6   2       16.50       14.43      6.97 o 
   6   6   2      419.85      412.12     13.75 o 
   8   6   2        3.31        7.29      8.94 o 
  10   6   2        6.43        2.46      9.45 o 
  -9   7   2       67.45       86.26     12.38 o 
  -7   7   2     1469.84     1544.41     45.59 o 
  -5   7   2      416.23      441.42     16.94 o 
  -3   7   2      659.48      672.16     12.16 o 
  -1   7   2      576.50      514.65      8.01 o 
   1   7   2     6669.68     7040.95     71.41 o 
   3   7   2     1942.42     2131.67     33.48 o 
   5   7   2       78.71      100.43      9.14 o 
   7   7   2       74.18       81.73     10.06 o 
   9   7   2       73.76       62.98     12.47 o 
  -8   8   2     1071.55     1123.98     41.17 o 
  -6   8   2      533.87      586.12     22.99 o 
  -4   8   2       97.90      128.73      8.09 o 
  -2   8   2      427.50      550.39     11.89 o 
   0   8   2      374.01      458.05      9.29 o 
   2   8   2    15647.13    15203.32    228.00 o 
   4   8   2        8.69       18.62      8.91 o 
   6   8   2      418.81      414.14     14.00 o 
   8   8   2        7.97       12.15     10.24 o 
  -9   9   2       64.33       76.27     12.42 o 
  -7   9   2     1480.10     1491.04     48.35 o 
  -5   9   2       41.86       54.84     12.20 o 
  -3   9   2       23.69       44.36      6.33 o 
  -1   9   2       63.00       64.24      3.69 o 
   1   9   2     2638.12     2653.16     44.78 o 
   3   9   2     2269.13     2403.01     48.84 o 
   5   9   2      290.80      307.94     12.01 o 
   7   9   2        7.60        6.95      6.45 o 
   9   9   2        2.89        3.66      9.28 o 
  -8  10   2      192.44      247.93     18.55 o 
  -6  10   2     1063.48     1159.72     38.48 o 
  -4  10   2      122.25      146.79     11.38 o 
  -2  10   2       30.27       38.05      4.55 o 
   0  10   2     4885.57     4758.26    119.00 o 
   2  10   2     3184.31     3297.94     56.29 o 
   4  10   2     1633.13     1607.31     35.71 o 
   6  10   2       34.48       67.56     14.02 o 
   8  10   2       13.19       27.20     13.65 o 
  -7  11   2      741.60      776.34     32.67 o 
  -5  11   2     2611.72     2803.98     75.38 o 
  -3  11   2      348.47      343.74     11.38 o 
  -1  11   2     2773.74     2646.17     59.66 o 
   1  11   2     2096.11     2132.31     39.74 o 
   3  11   2     3497.02     3488.40     67.11 o 
   5  11   2     2348.41     2269.61     52.23 o 
   7  11   2        2.71       -2.93      7.63 o 
  -8  12   2      183.17      186.62     19.13 o 
  -6  12   2      825.39      912.29     34.50 o 
  -4  12   2      626.74      619.69     23.81 o 
  -2  12   2      143.30      150.52      8.72 o 
   0  12   2     2429.09     2276.98     80.27 o 
   2  12   2      516.75      541.22     15.98 o 
   4  12   2     3106.99     3145.07     73.12 o 
   6  12   2        4.23       -7.48      7.48 o 
  -7  13   2       96.84      115.77     14.51 o 
  -5  13   2      489.56      493.97     23.82 o 
  -3  13   2       38.92       47.59      6.40 o 
  -1  13   2      760.30      776.15     20.17 o 
   1  13   2     1445.95     1372.17     36.93 o 
   3  13   2     1117.78     1147.71     36.65 o 
   5  13   2      272.59      291.74     18.10 o 
   7  13   2       82.73       82.03     14.95 o 
  -6  14   2       45.59      195.31     86.71 o 
  -4  14   2      801.63      830.95     32.65 o 
  -2  14   2     1521.26     1491.15     37.95 o 
   0  14   2      206.84      207.74     21.59 o 
   2  14   2     1015.21      954.58     26.09 o 
   4  14   2      338.20      330.87     15.56 o 
   6  14   2      359.64      300.35     20.10 o 
  -5  15   2       60.66       52.35     12.41 o 
  -3  15   2     1709.73     1627.29     49.16 o 
  -1  15   2       25.21       30.45      8.03 o 
   1  15   2      522.70      546.66     21.57 o 
   3  15   2      329.03      304.50     19.44 o 
   5  15   2      119.77      118.22     14.17 o 
  -4  16   2       27.18       49.35     13.83 o 
  -2  16   2      283.69      301.63     18.44 o 
   0  16   2       24.38       35.78     16.83 o 
   2  16   2      247.80      256.98     19.18 o 
   4  16   2        1.03        8.65      9.85 o 
  -3  17   2      415.61      378.41     29.62 o 
  -1  17   2      117.21       98.70     15.46 o 
   1  17   2        1.70        1.72      8.00 o 
   3  17   2        0.60       -7.44      8.92 o 
   0  18   2      157.66      134.62     14.03 o 
  -9   1   3        0.42       29.68     13.59 o 
  -7   1   3      143.46      155.30      7.98 o 
  -5   1   3       10.55       36.67      4.68 o 
  -3   1   3     7762.95     7851.26     80.27 o 
  -1   1   3    16357.82    13169.98    216.31 o 
   1   1   3     1260.08     1473.09     20.64 o 
   3   1   3       19.73       37.19      3.49 o 
   5   1   3        1.71        5.47      3.44 o 
   7   1   3      385.66      404.06     11.91 o 
   9   1   3      239.11      228.06     12.92 o 
 -10   2   3      850.60      788.89     34.23 o 
  -8   2   3      180.16      195.32     10.18 o 
  -6   2   3      913.38      994.12     25.42 o 
  -4   2   3     2883.00     3182.63     48.89 o 
  -2   2   3    11380.33    10504.41     66.99 o 
   0   2   3    25287.29    18262.63    440.59 o 
   2   2   3        7.31       20.19      2.91 o 
   4   2   3     3253.03     3446.72     43.16 o 
   6   2   3        9.97       19.68      8.46 o 
   8   2   3     1659.74     1678.08     35.37 o 
  10   2   3       14.45       17.43      9.83 o 
  -9   3   3      221.90      209.41     13.95 o 
  -7   3   3      191.10      219.65     17.85 o 
  -5   3   3     2843.61     2921.72     44.70 o 
  -3   3   3     3779.71     4004.75     47.25 o 
  -1   3   3    44165.68    31298.00    276.08 o 
   1   3   3     3338.41     3750.79     44.69 o 
   3   3   3      197.89      193.99      5.24 o 
   5   3   3     3944.22     4152.63     57.65 o 
   7   3   3      660.19      672.79     18.49 o 
   9   3   3      573.33      540.07     20.39 o 
 -10   4   3      366.33      342.91     27.44 o 
  -8   4   3        9.62       19.81      5.42 o 
  -6   4   3      576.81      641.37     21.56 o 
  -4   4   3     3617.81     3778.17     51.69 o 
  -2   4   3    18126.46    16547.25    151.15 o 
   0   4   3    18644.53    16118.28    435.46 o 
   2   4   3      873.75      892.48     11.02 o 
   4   4   3     3183.60     3434.41     51.32 o 
   6   4   3      389.08      372.19     10.80 o 
   8   4   3      989.63      968.96     23.91 o 
  10   4   3      157.38      385.20    222.44 o 
  -9   5   3      842.54      784.98     41.49 o 
  -7   5   3      613.70      639.90     21.92 o 
  -5   5   3       97.88       90.63      5.31 o 
  -3   5   3    22725.26    20875.19    191.97 o 
  -1   5   3     6320.29     6286.95     66.62 o 
   1   5   3    17862.83    16357.86    227.89 o 
   3   5   3     2634.75     2795.00     80.26 o 
   5   5   3      409.47      448.58     13.67 o 
   7   5   3     1989.41     1921.70     35.97 o 
   9   5   3      233.10      232.36     16.62 o 
 -10   6   3       86.07       73.00     14.93 o 
  -8   6   3     1197.12     1111.19     37.11 o 
  -6   6   3      223.76      199.23      8.04 o 
  -4   6   3     5716.00     5645.49     79.93 o 
  -2   6   3    14401.88    13500.63    141.75 o 
   0   6   3     9281.49     8739.95    201.19 o 
   2   6   3     6179.39     6019.29     57.77 o 
   4   6   3      147.02      146.14      6.17 o 
   6   6   3     5975.83     5860.20    108.99 o 
   8   6   3      263.43      228.17     14.85 o 
  -9   7   3      169.05      167.14     16.76 o 
  -7   7   3       25.75       23.69     13.56 o 
  -5   7   3       27.21       36.10      5.07 o 
  -3   7   3    17794.01    16962.91    193.84 o 
  -1   7   3     6379.79     6258.80     68.68 o 
   1   7   3     4709.73     4690.01    107.66 o 
   3   7   3       68.55       88.53      5.46 o 
   5   7   3       44.76       72.14      7.58 o 
   7   7   3      941.75      936.13     39.12 o 
   9   7   3      431.94      390.04     23.15 o 
  -8   8   3      107.99       96.11     11.75 o 
  -6   8   3     1410.30     1532.87     43.82 o 
  -4   8   3      772.18      813.30     23.69 o 
  -2   8   3     4750.07     4814.84     65.93 o 
   0   8   3     9578.33     8841.89    273.77 o 
   2   8   3      818.77      845.40     16.93 o 
   4   8   3     2023.74     2173.78     57.46 o 
   6   8   3      497.14      487.51     16.44 o 
   8   8   3      260.25      236.75     16.53 o 
  -9   9   3      149.23      149.87     15.52 o 
  -7   9   3      312.63      338.23     19.39 o 
  -5   9   3     2281.99     2340.03     59.26 o 
  -3   9   3       19.32       24.46     10.39 o 
  -1   9   3     7921.81     7932.92    169.44 o 
   1   9   3     1310.09     1462.06     20.18 o 
   3   9   3     2260.85     2336.43     43.08 o 
   5   9   3      727.87      750.02     21.37 o 
   7   9   3        2.79       10.19      8.35 o 
   9   9   3      268.69      247.55     23.79 o 
  -8  10   3        5.43       38.59     14.53 o 
  -6  10   3      855.69      859.56     35.46 o 
  -4  10   3      378.68      363.82     16.26 o 
  -2  10   3      297.94      324.50      9.96 o 
   0  10   3      969.42      975.53     17.75 o 
   2  10   3       26.72       26.85      4.62 o 
   4  10   3     2474.23     2521.86     51.31 o 
   6  10   3      100.03      107.53     11.54 o 
   8  10   3      276.43      246.76     23.81 o 
  -7  11   3       27.86       22.90      9.08 o 
  -5  11   3      872.32      938.37     33.54 o 
  -3  11   3        7.79       -1.24      3.67 o 
  -1  11   3      954.85      996.47     22.16 o 
   1  11   3      365.12      432.70     22.67 o 
   3  11   3      432.05      457.81     17.60 o 
   5  11   3      127.85      125.76     10.88 o 
   7  11   3       34.72        6.43      7.21 o 
  -8  12   3      243.36      259.40     21.06 o 
  -6  12   3        8.44        2.76      8.13 o 
  -4  12   3      146.75      189.04     13.63 o 
  -2  12   3      295.05      301.17     12.16 o 
   0  12   3      582.31      539.78     12.10 o 
   2  12   3     1625.53     1596.09     35.03 o 
   4  12   3      137.96      144.20     10.79 o 
   6  12   3        1.60        2.18     12.91 o 
  -7  13   3      180.24      165.57     23.28 o 
  -5  13   3       10.61        2.46      7.42 o 
  -3  13   3       14.40       15.15      5.42 o 
  -1  13   3     2463.40     2484.03     49.54 o 
   1  13   3      368.11      374.48     13.40 o 
   3  13   3       34.47       50.99      7.46 o 
   5  13   3        1.67       14.15      8.56 o 
   7  13   3        2.69        1.98     10.56 o 
  -6  14   3       19.57       32.43     12.52 o 
  -4  14   3       13.44        3.65      6.46 o 
  -2  14   3       48.49       81.15     14.08 o 
   0  14   3      420.71      394.89     18.87 o 
   2  14   3      147.09      188.79     10.71 o 
   4  14   3       68.33       78.23      8.82 o 
   6  14   3        7.45        1.70      7.99 o 
  -5  15   3        7.19       -2.17     13.83 o 
  -3  15   3      255.24      232.64     15.30 o 
  -1  15   3     1522.39     1405.82     41.79 o 
   1  15   3      143.14      135.35     11.14 o 
   3  15   3        4.34        6.13      7.29 o 
   5  15   3        7.00       -0.02      6.81 o 
  -4  16   3      499.19      505.32     30.70 o 
  -2  16   3      501.95      480.63     34.87 o 
   0  16   3      240.03      236.89     15.66 o 
   2  16   3      481.22      435.63     21.86 o 
   4  16   3       18.01       13.51      7.59 o 
  -3  17   3      510.12      529.52     33.58 o 
  -1  17   3       43.10       37.86      8.59 o 
   1  17   3      342.76      345.46     20.42 o 
   3  17   3       20.08       30.73     13.64 o 
   0  18   3      166.64      151.44     14.37 o 
 -10   0   4      209.14      188.78     36.38 o 
  -8   0   4       43.96       57.16     11.45 o 
  -6   0   4    21484.84    20015.23    383.99 o 
  -4   0   4     7465.41     7719.69    127.86 o 
  -2   0   4      118.48       85.60      3.05 o 
   0   0   4       68.98       67.82      1.89 o 
   2   0   4       23.03       31.58      4.67 o 
   4   0   4    29172.95    24419.42    442.82 o 
   6   0   4     2305.53     2506.08     58.48 o 
   8   0   4      766.26      782.36     28.88 o 
  10   0   4        4.73       -0.63     18.53 o 
  -9   1   4      182.05      204.03     14.54 o 
  -7   1   4     2232.25     2304.36     44.67 o 
  -5   1   4    12176.52    11579.89    136.03 o 
  -3   1   4     5375.96     5311.03     80.59 o 
  -1   1   4     9323.76     8661.68     99.68 o 
   1   1   4       75.61      100.47      4.19 o 
   3   1   4    20427.43    18467.19    274.10 o 
   5   1   4     4001.38     4061.94     57.48 o 
   7   1   4      436.78      488.32     13.66 o 
   9   1   4      440.22      382.42     15.65 o 
 -10   2   4       10.76       26.94      9.00 o 
  -8   2   4      527.14      578.62     22.20 o 
  -6   2   4     4566.49     4234.18    210.47 o 
  -4   2   4     6946.33     5941.23    265.69 o 
  -2   2   4     1878.12     1731.76     34.24 o 
   0   2   4     1270.22     1295.02     12.79 o 
   2   2   4     1897.59     1841.58     30.60 o 
   4   2   4     3455.09     3448.42     56.20 o 
   6   2   4     2057.29     2098.03     36.53 o 
   8   2   4      217.44      211.94     10.86 o 
  10   2   4       68.42       79.11     13.54 o 
  -9   3   4      358.41      334.45     18.18 o 
  -7   3   4     1002.57     1052.52     29.81 o 
  -5   3   4     2376.88     2387.13     38.14 o 
  -3   3   4     8145.34     7486.65    202.11 o 
  -1   3   4     8202.41     8387.57     92.03 o 
   1   3   4    12495.42    11498.20     94.62 o 
   3   3   4     1782.24     2015.64     23.83 o 
   5   3   4     2239.71     2374.21     36.88 o 
   7   3   4     1048.52     1015.16     24.58 o 
   9   3   4       21.07       47.50     26.56 o 
 -10   4   4        7.15       31.11     13.19 o 
  -8   4   4     1920.39     1911.46     47.77 o 
  -6   4   4      117.80      120.11      6.77 o 
  -4   4   4     7523.16     7921.49    112.90 o 
  -2   4   4     4713.37     5200.33     65.21 o 
   0   4   4      112.61      131.23      6.84 o 
   2   4   4     5742.31     6007.88     95.45 o 
   4   4   4     1119.38     1196.15     20.71 o 
   6   4   4     3663.76     3702.33     66.52 o 
   8   4   4        4.25        7.13      7.72 o 
  10   4   4      149.28      156.50     22.36 o 
  -9   5   4        1.30        3.57      9.01 o 
  -7   5   4       80.32       95.32      8.81 o 
  -5   5   4      304.73      356.71     10.20 o 
  -3   5   4     3746.49     3870.93     36.53 o 
  -1   5   4      428.47      497.91      6.83 o 
   1   5   4     3410.07     3452.20     34.48 o 
   3   5   4     1654.81     1821.17     28.66 o 
   5   5   4      150.28      134.12      6.04 o 
   7   5   4      544.24      488.67     14.31 o 
   9   5   4       10.97       11.62      9.78 o 
 -10   6   4       53.44       50.20     24.38 o 
  -8   6   4        0.03       -9.46      9.46 o 
  -6   6   4      622.14      589.83     28.52 o 
  -4   6   4     2895.76     3105.56     47.72 o 
  -2   6   4      116.21       95.52     12.91 o 
   0   6   4     1608.46     1635.14     41.73 o 
   2   6   4        1.09        1.79      2.48 o 
   4   6   4      146.03      163.47      5.64 o 
   6   6   4      961.12      974.88     27.85 o 
   8   6   4        0.25       23.25     12.97 o 
  -9   7   4        0.14       70.55     22.46 o 
  -7   7   4       10.30        4.59      6.11 o 
  -5   7   4       40.09       54.79      4.62 o 
  -3   7   4     1428.98     1423.96     18.84 o 
  -1   7   4     7881.28     7933.99    102.16 o 
   1   7   4     1336.62     1336.21     30.25 o 
   3   7   4       30.59       53.00      2.93 o 
   5   7   4       18.76       20.32      9.99 o 
   7   7   4       48.74       53.46      6.63 o 
   9   7   4      100.51       99.19     15.08 o 
  -8   8   4      826.92      783.29     33.87 o 
  -6   8   4      110.59      147.66     12.16 o 
  -4   8   4      665.44      674.67     14.47 o 
  -2   8   4      142.78      139.48      5.67 o 
   0   8   4      608.78      632.36     12.49 o 
   2   8   4     1497.22     1530.36     32.65 o 
   4   8   4      350.78      419.30     16.59 o 
   6   8   4      979.21     1011.38     26.81 o 
   8   8   4      374.67      327.12     19.59 o 
  -9   9   4       27.39       10.37      8.58 o 
  -7   9   4      836.61      898.39     34.62 o 
  -5   9   4     3889.30     4102.15     96.67 o 
  -3   9   4     3964.99     4071.31     54.47 o 
  -1   9   4      681.90      695.61     12.47 o 
   1   9   4     2298.40     2486.40     47.58 o 
   3   9   4     1714.15     1784.13     36.13 o 
   5   9   4     2083.71     2047.12     45.28 o 
   7   9   4      592.67      513.92     26.35 o 
  -8  10   4       47.02       44.47     10.55 o 
  -6  10   4     2333.05     2450.93     70.79 o 
  -4  10   4     1163.69     1225.37     34.51 o 
  -2  10   4     1550.63     1600.54     25.47 o 
   0  10   4        5.41       31.42     12.86 o 
   2  10   4       26.63       35.31      8.69 o 
   4  10   4     3533.24     3617.75     75.60 o 
   6  10   4      374.86      410.08     16.34 o 
   8  10   4       64.93       54.10     13.59 o 
  -7  11   4      409.98      397.51     22.70 o 
  -5  11   4     2345.60     2395.12     65.62 o 
  -3  11   4       18.19       27.34      6.35 o 
  -1  11   4      801.43      800.18     19.06 o 
   1  11   4      132.17      163.12     11.25 o 
   3  11   4     2054.45     2181.31     56.33 o 
   5  11   4      666.50      681.63     22.08 o 
   7  11   4       46.41       50.60      9.68 o 
  -6  12   4     1630.18     1687.99     58.22 o 
  -4  12   4      562.86      617.82     25.18 o 
  -2  12   4     1128.29     1181.47     27.47 o 
   0  12   4     1836.58     1710.53     60.79 o 
   2  12   4      755.41      800.61     27.13 o 
   4  12   4     2377.00     2366.31     56.05 o 
   6  12   4      109.33      123.28     13.15 o 
  -7  13   4      241.85      259.43     20.51 o 
  -5  13   4     1310.43     1292.10     43.40 o 
  -3  13   4     1296.58     1326.90     38.05 o 
  -1  13   4     1187.17     1203.38     28.41 o 
   1  13   4        8.38       17.42      5.90 o 
   3  13   4      733.84      763.27     28.83 o 
   5  13   4      540.86      510.73     20.53 o 
   7  13   4      426.15      381.15     39.15 o 
  -6  14   4       45.30       33.11     13.21 o 
  -4  14   4      958.10      985.41     35.97 o 
  -2  14   4      157.30      167.42     10.37 o 
   0  14   4      240.77      228.75     15.65 o 
   2  14   4      668.26      664.59     21.39 o 
   4  14   4        2.65        3.66      5.24 o 
   6  14   4      355.34      345.53     27.96 o 
  -5  15   4        1.90        6.52      7.70 o 
  -3  15   4      699.06      677.29     27.04 o 
  -1  15   4      154.77      134.67     11.96 o 
   1  15   4     1071.92     1032.09     34.51 o 
   3  15   4       35.71       20.78      7.83 o 
   5  15   4      136.05      153.44     26.36 o 
  -4  16   4      242.28      231.28     26.86 o 
  -2  16   4      371.19      360.79     24.09 o 
   0  16   4      267.27      256.91     21.13 o 
   2  16   4      240.52      224.42     15.36 o 
   4  16   4       14.69        3.97      9.46 o 
  -3  17   4       47.77       27.27     10.49 o 
  -1  17   4      278.83      244.48     22.26 o 
   1  17   4      157.44      152.08     15.26 o 
   3  17   4       13.39        5.18     12.27 o 
  -9   1   5       48.96       63.99      9.77 o 
  -7   1   5      228.88      220.73      9.04 o 
  -5   1   5      340.31      410.59      8.56 o 
  -3   1   5       80.23      162.53      9.84 o 
  -1   1   5    13038.13    11394.51    271.42 o 
   1   1   5      237.40      263.81     13.41 o 
   3   1   5     2187.83     2077.39     56.74 o 
   5   1   5      130.84      126.15     11.44 o 
   7   1   5      212.54      219.10      9.58 o 
   9   1   5      267.33      264.62     13.81 o 
 -10   2   5      468.85      480.09     25.90 o 
  -8   2   5       66.31       74.74      9.58 o 
  -6   2   5     1786.30     1831.90     38.86 o 
  -4   2   5     5943.74     5904.15     65.05 o 
  -2   2   5     4364.46     4406.26     44.33 o 
   0   2   5    14562.77    13331.50    118.29 o 
   2   2   5     1761.02     1819.08     53.35 o 
   4   2   5     2646.61     2881.57     39.00 o 
   6   2   5      910.12      953.66     19.84 o 
   8   2   5      246.23      232.21     11.60 o 
  10   2   5        5.95       -4.07     13.56 o 
  -9   3   5      427.32      411.59     21.16 o 
  -7   3   5      527.25      523.12     19.17 o 
  -5   3   5      359.94      382.14     10.68 o 
  -3   3   5      194.13      150.50      3.36 o 
  -1   3   5     7232.03     7254.50     86.78 o 
   1   3   5     1197.86     1259.03     39.91 o 
   3   3   5     5779.33     5762.88    124.68 o 
   5   3   5       48.99       56.21      5.74 o 
   7   3   5      137.27      153.50      8.26 o 
   9   3   5      179.36      177.37     13.80 o 
 -10   4   5      468.76      448.37     32.68 o 
  -8   4   5     2195.54     2124.28     52.24 o 
  -6   4   5      429.22      406.43     12.46 o 
  -4   4   5       97.32      100.32      6.28 o 
  -2   4   5     2244.05     2421.78     26.09 o 
   0   4   5    12135.43    11518.82    112.42 o 
   2   4   5    10777.90    10898.49    152.28 o 
   4   4   5     1380.39     1570.66     23.68 o 
   6   4   5      388.29      403.76     13.20 o 
   8   4   5      220.42      204.12     10.24 o 
  -9   5   5     1624.71     1660.72     68.66 o 
  -7   5   5      859.66      868.62     23.12 o 
  -5   5   5      186.44      182.13      7.29 o 
  -3   5   5     2161.24     2128.63     37.17 o 
  -1   5   5     7361.11     7754.53     95.55 o 
   1   5   5    41612.60    32506.35    402.75 o 
   3   5   5       15.45       26.20      4.38 o 
   5   5   5      448.69      451.00     13.04 o 
   7   5   5      487.44      450.42     13.86 o 
   9   5   5       85.17       84.74     13.58 o 
  -8   6   5     2698.04     2604.31     75.28 o 
  -6   6   5      470.25      471.70     14.20 o 
  -4   6   5     1782.54     1904.30     32.08 o 
  -2   6   5     1622.56     1699.46     25.47 o 
   0   6   5     7861.12     7463.34    212.23 o 
   2   6   5    14511.14    13380.20    180.40 o 
   4   6   5      121.85      140.58     13.38 o 
   6   6   5      297.04      327.06     16.94 o 
   8   6   5        3.09        8.34      6.79 o 
  -9   7   5      373.97      341.84     26.29 o 
  -7   7   5     1790.36     1741.07     50.98 o 
  -5   7   5      889.30      905.55     20.35 o 
  -3   7   5      346.57      326.08      7.07 o 
  -1   7   5      982.08      951.64     13.87 o 
   1   7   5    11860.29    11835.07    165.39 o 
   3   7   5     1004.22      967.23     17.99 o 
   5   7   5     2600.73     2769.33     65.93 o 
   7   7   5      193.64      169.26     10.65 o 
   9   7   5       21.40       13.49     10.48 o 
  -8   8   5      653.49      680.47     30.50 o 
  -6   8   5     1255.34     1328.22     40.19 o 
  -4   8   5     1009.63      922.44     20.76 o 
  -2   8   5     4811.52     4790.80     70.11 o 
   0   8   5     3155.63     3340.48     50.07 o 
   2   8   5     2807.89     2801.32     66.77 o 
   4   8   5     2014.15     1947.29     46.44 o 
   6   8   5       71.35       73.00      7.15 o 
   8   8   5      419.58      375.80     25.24 o 
  -9   9   5      100.43      107.15     16.33 o 
  -7   9   5      383.52      423.70     22.23 o 
  -5   9   5      117.62      134.37     11.15 o 
  -3   9   5        5.73       14.11      5.12 o 
  -1   9   5     6912.90     7094.07    109.43 o 
   1   9   5      701.34      702.76     14.18 o 
   3   9   5     3998.59     3920.33     84.00 o 
   5   9   5       42.47       67.93      7.53 o 
   7   9   5        2.42       -4.10      6.97 o 
  -8  10   5       55.87       80.15     18.72 o 
  -6  10   5     1771.39     1727.36     55.95 o 
  -4  10   5       59.89       70.33      8.81 o 
  -2  10   5      623.04      650.89     14.24 o 
   0  10   5      112.11      132.50      5.86 o 
   2  10   5        4.36       22.07     14.05 o 
   4  10   5     1339.95     1432.55     35.27 o 
   6  10   5       47.91       62.76     10.65 o 
   8  10   5      156.72      138.79     20.07 o 
  -7  11   5       67.30       67.73     15.59 o 
  -5  11   5      957.26      929.50     33.92 o 
  -3  11   5      752.01      771.37     21.29 o 
  -1  11   5        1.74       16.93      4.95 o 
   1  11   5      320.28      336.97     12.15 o 
   3  11   5     1610.34     1653.34     39.17 o 
   5  11   5      147.10      142.85     11.35 o 
   7  11   5      110.39       84.10     14.69 o 
  -6  12   5       20.07        0.09      7.26 o 
  -4  12   5      570.32      599.09     23.47 o 
  -2  12   5        8.61       16.00      9.79 o 
   0  12   5      121.63      112.75      7.21 o 
   2  12   5       24.71       39.55      9.65 o 
   4  12   5       17.72       24.44     15.59 o 
   6  12   5      330.21      334.51     46.30 o 
  -7  13   5       98.76      144.96     15.88 o 
  -5  13   5        0.44        5.27      7.12 o 
  -3  13   5      690.72      703.97     25.12 o 
  -1  13   5     1060.22      866.98     67.56 o 
   1  13   5       16.02       14.22      5.36 o 
   3  13   5      208.67      204.97     13.99 o 
   5  13   5       48.48       33.18     12.00 o 
  -6  14   5       24.85       56.52     12.98 o 
  -4  14   5      298.56      333.37     19.22 o 
  -2  14   5      351.74      298.47     13.04 o 
   0  14   5      641.88      575.52     27.31 o 
   2  14   5      194.66      189.62     11.40 o 
   4  14   5       37.41       55.14      8.47 o 
   6  14   5      160.53      156.16     32.34 o 
  -5  15   5        1.62       -2.59      9.00 o 
  -3  15   5       22.16       38.03     10.11 o 
  -1  15   5      199.58      201.37     13.39 o 
   1  15   5      452.21      443.07     21.47 o 
   3  15   5      265.20      262.72     16.97 o 
   5  15   5       13.07       41.31     24.22 o 
  -4  16   5      134.98      119.05     19.22 o 
  -2  16   5       12.85        4.08      7.77 o 
   0  16   5      296.76      292.66     18.08 o 
   2  16   5      315.01      301.65     18.26 o 
   4  16   5        7.65       24.80     20.11 o 
  -1  17   5       12.35       21.31     15.57 o 
   1  17   5      925.55      854.20     36.70 o 
 -10   0   6      117.47      130.50     23.50 o 
  -8   0   6      106.79      115.09     16.79 o 
  -6   0   6     4024.07     4183.11     84.19 o 
  -4   0   6     4628.78     4704.03     80.28 o 
  -2   0   6    39196.12    26187.80   1668.80 o 
   0   0   6      715.26      750.38     13.16 o 
   2   0   6       20.09       27.86      3.66 o 
   4   0   6     3475.19     3490.52     66.04 o 
   6   0   6      288.25      312.23     15.12 o 
   8   0   6     1661.52     1539.88     52.41 o 
  -9   1   6       12.03       21.46     12.72 o 
  -7   1   6      586.73      645.52     23.85 o 
  -5   1   6     4408.16     4621.10     58.67 o 
  -3   1   6     8179.14     7694.08    100.49 o 
  -1   1   6    12991.20    11539.99    117.22 o 
   1   1   6      622.10      753.12     24.61 o 
   3   1   6     5204.77     5333.54     74.91 o 
   5   1   6     1143.61     1135.64     52.62 o 
   7   1   6     1450.78     1502.06     32.70 o 
   9   1   6      140.61      129.74     10.67 o 
 -10   2   6      212.35      202.83     18.33 o 
  -8   2   6       40.03       37.51      9.39 o 
  -6   2   6      560.20      578.77     15.39 o 
  -4   2   6    11321.99    10813.95    336.71 o 
  -2   2   6    14339.40    13756.06    152.72 o 
   0   2   6     5107.96     5301.92    103.93 o 
   2   2   6      572.99      667.67     19.27 o 
   4   2   6      541.54      586.74     26.18 o 
   6   2   6     2068.06     2012.97     43.17 o 
   8   2   6      615.07      586.39     18.17 o 
  -9   3   6      215.72      202.20     14.92 o 
  -7   3   6       39.41       22.43      6.89 o 
  -5   3   6     1890.50     1931.05     35.06 o 
  -3   3   6    11673.78    11746.25    134.60 o 
  -1   3   6     5280.39     5235.06    152.67 o 
   1   3   6     4869.36     4723.30    177.67 o 
   3   3   6      289.98      291.31     12.69 o 
   5   3   6     2572.55     2581.69     42.43 o 
   7   3   6      320.75      299.64     15.37 o 
   9   3   6      154.79      162.77     16.26 o 
 -10   4   6       44.45       61.39     15.96 o 
  -8   4   6      349.61      334.25     22.57 o 
  -6   4   6       63.65       70.67      7.28 o 
  -4   4   6     6305.66     6327.29     97.19 o 
  -2   4   6     2074.62     2464.91     45.04 o 
   0   4   6      925.45      772.94      9.29 o 
   2   4   6     2134.79     2340.86     40.10 o 
   4   4   6       71.18       76.50      5.31 o 
   6   4   6     1005.54      952.88     24.85 o 
   8   4   6       36.27       47.03      7.57 o 
  -9   5   6      148.92      115.03     17.68 o 
  -7   5   6      211.04      221.48     21.73 o 
  -5   5   6       17.28       32.71      5.12 o 
  -3   5   6      640.18      692.03     13.44 o 
  -1   5   6      365.85      434.39     25.16 o 
   1   5   6     1904.84     1990.02     38.17 o 
   3   5   6       50.71       58.23      8.38 o 
   5   5   6      804.83      806.09     17.32 o 
   7   5   6        2.45        5.50      6.00 o 
   9   5   6       26.82       32.64     10.45 o 
  -8   6   6       91.67       90.52     11.41 o 
  -6   6   6      135.30      157.24     11.48 o 
  -4   6   6      164.89      189.55     24.87 o 
  -2   6   6      593.49      739.99     12.26 o 
   0   6   6     1233.44     1285.96     25.21 o 
   2   6   6      541.43      545.36     11.14 o 
   4   6   6      130.38      126.14     10.75 o 
   6   6   6        6.47        3.64      6.46 o 
   8   6   6      103.41       80.63     12.19 o 
  -9   7   6       42.87       58.65     14.54 o 
  -7   7   6       16.98       19.70     10.15 o 
  -5   7   6      427.72      445.60     13.99 o 
  -3   7   6     2055.07     2083.42     58.22 o 
  -1   7   6       94.05       89.64      5.01 o 
   1   7   6      469.37      434.22      8.78 o 
   3   7   6      479.54      468.71     15.85 o 
   5   7   6     2057.34     2141.99     46.48 o 
   7   7   6       81.72      103.96     12.91 o 
   9   7   6        2.16       17.99      9.82 o 
  -8   8   6       28.29       32.60      9.54 o 
  -6   8   6      409.60      433.02     16.50 o 
  -4   8   6     8992.40     8905.99    154.97 o 
  -2   8   6     1082.74     1063.31     17.09 o 
   0   8   6     1113.43     1167.46     23.66 o 
   2   8   6        2.50       -1.70      3.26 o 
   4   8   6      526.99      568.11     30.49 o 
   6   8   6     1093.17     1118.53     38.55 o 
   8   8   6       99.72       75.04     13.87 o 
  -7   9   6       42.10       53.07     20.73 o 
  -5   9   6       95.50      106.90     10.72 o 
  -3   9   6     2585.59     2544.57     38.14 o 
  -1   9   6      890.24      902.09     16.38 o 
   1   9   6      107.06       98.83      5.54 o 
   3   9   6      225.73      262.47     11.15 o 
   5   9   6      997.99     1068.19     33.77 o 
   7   9   6        2.61        9.07     16.07 o 
  -8  10   6        9.38       13.99     15.19 o 
  -6  10   6      660.34      646.57     28.06 o 
  -4  10   6     1662.66     1657.40     43.55 o 
  -2  10   6     1547.47     1606.15     31.86 o 
   0  10   6      117.18      127.22      7.95 o 
   2  10   6      520.67      512.39     14.31 o 
   4  10   6      885.77      900.11     39.97 o 
   6  10   6      311.34      335.46     18.05 o 
   8  10   6      260.65      249.38     24.06 o 
  -7  11   6      206.66      224.14     18.29 o 
  -5  11   6      693.93      631.07     27.23 o 
  -3  11   6     3450.76     3533.10     80.77 o 
  -1  11   6     6990.57     6609.41    146.85 o 
   1  11   6       64.71       76.46      7.40 o 
   3  11   6      709.49      741.94     26.04 o 
   5  11   6      116.69      109.48     11.79 o 
   7  11   6      446.04      412.60     30.02 o 
  -6  12   6      577.30      521.79     26.73 o 
  -4  12   6      177.72      190.46     13.23 o 
  -2  12   6     3256.95     3293.28     57.99 o 
   0  12   6      412.44      370.78     11.58 o 
   2  12   6       64.38       62.12      6.93 o 
   4  12   6      222.53      267.02     13.23 o 
   6  12   6       35.30       42.16     16.65 o 
  -5  13   6      567.70      518.14     25.03 o 
  -3  13   6      511.90      508.72     24.72 o 
  -1  13   6      692.27      658.58     19.27 o 
   1  13   6      530.67      483.52     34.70 o 
   3  13   6      436.27      456.46     17.58 o 
   5  13   6       28.46       24.36      8.77 o 
  -6  14   6      141.78      104.22     13.96 o 
  -4  14   6      484.40      534.51     24.38 o 
  -2  14   6      431.36      397.94     14.95 o 
   0  14   6     1006.52      980.08     37.47 o 
   2  14   6      439.13      410.92     18.10 o 
   4  14   6      147.89      144.25     13.67 o 
  -5  15   6      150.75      163.16     15.74 o 
  -3  15   6      386.85      429.67     37.05 o 
  -1  15   6       87.36      107.67     11.64 o 
   1  15   6     1465.14     1416.09     52.70 o 
   3  15   6       10.12       10.56      7.40 o 
  -4  16   6       68.28       86.89     22.82 o 
  -2  16   6        8.60        6.29      7.84 o 
   0  16   6      360.86      342.20     21.26 o 
   2  16   6      126.03      110.19     15.27 o 
  -1  17   6        7.04        8.07     15.36 o 
   1  17   6      188.47      190.39     20.42 o 
  -9   1   7       10.76       10.00     10.83 o 
  -7   1   7      535.24      567.57     21.98 o 
  -5   1   7       19.89       22.15      4.88 o 
  -3   1   7        2.32       14.43      3.08 o 
  -1   1   7     1608.31     1822.96     30.73 o 
   1   1   7        1.40       -0.30      1.78 o 
   3   1   7     2230.18     2207.92     43.75 o 
   5   1   7      163.71      175.97     12.67 o 
   7   1   7       84.84      110.62     10.56 o 
   9   1   7        2.32        8.78      6.68 o 
 -10   2   7        0.71       21.07     11.61 o 
  -8   2   7      340.88      348.18     18.72 o 
  -6   2   7     3516.98     3423.65     64.05 o 
  -4   2   7      461.83      439.42     17.78 o 
  -2   2   7     1974.75     2055.94     47.55 o 
   0   2   7     2904.80     3191.63     62.21 o 
   2   2   7     1714.80     1626.01     23.76 o 
   4   2   7     2292.37     2343.16     37.63 o 
   6   2   7       20.01       13.72      4.64 o 
   8   2   7      303.57      278.87     14.07 o 
  -9   3   7      156.06      202.98     16.27 o 
  -7   3   7     3221.20     2981.03    169.69 o 
  -5   3   7     1788.79     1781.50     51.54 o 
  -3   3   7       16.55       16.92      2.58 o 
  -1   3   7     1444.15     1619.37     23.15 o 
   1   3   7     3698.55     3879.97     63.06 o 
   3   3   7     8967.85     9159.88    166.96 o 
   5   3   7       42.83       54.40      9.09 o 
   7   3   7      243.06      241.93     10.20 o 
   9   3   7       27.28       36.33     28.92 o 
  -8   4   7     1552.39     1554.49     47.24 o 
  -6   4   7     3739.09     3545.84     90.85 o 
  -4   4   7      955.70      989.71     20.20 o 
  -2   4   7      294.93      312.96      7.25 o 
   0   4   7     2983.99     3132.19     32.67 o 
   2   4   7     6708.16     6406.33    192.40 o 
   4   4   7     3252.94     3416.16     59.28 o 
   6   4   7      640.27      626.86     16.50 o 
   8   4   7        2.07       11.78      8.03 o 
  -9   5   7      683.80      651.49     40.48 o 
  -7   5   7      646.06      590.89     19.13 o 
  -5   5   7     2482.87     2564.30     48.94 o 
  -3   5   7     1150.78     1229.25     17.71 o 
  -1   5   7      428.74      494.81      8.31 o 
   1   5   7     3748.50     3573.72    101.15 o 
   3   5   7      811.66      853.63     13.71 o 
   5   5   7     1901.86     1856.59     33.88 o 
   7   5   7        6.81       20.00      8.49 o 
   9   5   7       66.69       68.51     16.85 o 
  -8   6   7     1342.14     1309.49     46.90 o 
  -6   6   7     2963.42     3057.08     62.38 o 
  -4   6   7     6265.90     6356.06    107.61 o 
  -2   6   7      706.15      746.81     12.39 o 
   0   6   7     8176.45     8192.15     98.11 o 
   2   6   7     2679.00     2683.46     53.18 o 
   4   6   7     1653.20     1658.20     29.97 o 
   6   6   7     2140.80     2103.46     66.67 o 
   8   6   7        1.62       -6.96      6.96 o 
  -9   7   7     1150.07     1134.25     56.32 o 
  -7   7   7     2049.56     2049.46     50.65 o 
  -5   7   7     1825.47     1904.87     39.38 o 
  -3   7   7     1553.30     1553.66     32.52 o 
  -1   7   7      128.32      119.59      7.49 o 
   1   7   7     5282.31     5113.42    100.88 o 
   3   7   7     5449.33     5268.13    141.37 o 
   5   7   7     2001.88     1944.36     53.32 o 
   7   7   7        2.97       26.04      7.29 o 
  -8   8   7      176.98      176.84     15.49 o 
  -6   8   7      989.78     1070.62     41.32 o 
  -4   8   7      169.29      166.73     11.01 o 
  -2   8   7      650.31      628.27     16.40 o 
   0   8   7      602.06      618.99     14.42 o 
   2   8   7      763.02      731.81     16.49 o 
   4   8   7      804.06      791.86     28.68 o 
   6   8   7      100.68      109.12     15.39 o 
   8   8   7       54.13       70.98     14.11 o 
  -7   9   7      811.29      861.33     35.17 o 
  -5   9   7     1023.38      991.62     25.34 o 
  -3   9   7     1714.54     1685.45     32.68 o 
  -1   9   7     1227.08     1210.87     21.48 o 
   1   9   7      383.39      377.78      9.27 o 
   3   9   7     1625.18     1555.95     38.11 o 
   5   9   7      170.95      179.77     13.80 o 
   7   9   7      635.36      560.67     32.06 o 
  -8  10   7      112.27      144.81     15.65 o 
  -6  10   7      572.13      586.62     26.23 o 
  -4  10   7       83.33       88.49      7.10 o 
  -2  10   7     4548.34     4384.45     69.92 o 
   0  10   7       89.51      103.34      8.57 o 
   2  10   7     1233.45     1183.40     30.09 o 
   4  10   7      688.44      642.04     24.83 o 
   6  10   7        8.97        1.69      6.47 o 
  -7  11   7        1.28       -3.94      9.30 o 
  -5  11   7       96.69      102.57     11.61 o 
  -3  11   7        6.31        5.90      4.75 o 
  -1  11   7      304.17      304.42     10.89 o 
   1  11   7       35.01       42.11      5.63 o 
   3  11   7        4.42        9.76      5.08 o 
   5  11   7       11.52       11.76      7.31 o 
   7  11   7       96.93      115.38     17.43 o 
  -6  12   7      200.40      322.14     75.58 o 
  -4  12   7      552.94      528.60     21.78 o 
  -2  12   7      253.48      232.64     13.76 o 
   0  12   7       30.68       37.84      6.28 o 
   2  12   7      203.02      216.28     10.96 o 
   4  12   7       54.61       69.29     10.36 o 
   6  12   7       70.77       61.59     15.79 o 
  -5  13   7       40.65       30.46      8.53 o 
  -3  13   7      277.11      235.73     14.11 o 
  -1  13   7      211.45      217.24     15.10 o 
   1  13   7      178.17      172.42     11.04 o 
   3  13   7     1009.40      999.18     37.69 o 
   5  13   7      115.92      116.43     13.86 o 
  -4  14   7       26.52       21.71     12.72 o 
  -2  14   7       83.87       78.37      9.19 o 
   0  14   7       22.86       28.53      6.48 o 
   2  14   7      137.09      172.08     19.54 o 
   4  14   7       78.02       80.60     14.35 o 
  -3  15   7        3.93       -0.43      9.10 o 
  -1  15   7        1.45       16.28      6.40 o 
   1  15   7      145.73      193.48     19.75 o 
   3  15   7      312.59      305.81     19.50 o 
  -2  16   7       14.77       31.84     15.49 o 
   0  16   7       90.82      104.21     15.06 o 
   2  16   7      231.04      224.58     21.27 o 
  -8   0   8     1080.24     1095.31     52.87 o 
  -6   0   8      355.56      350.28     22.12 o 
  -4   0   8       32.84       42.12      6.20 o 
  -2   0   8    22816.92    19516.61    475.59 o 
   0   0   8     4871.50     5132.72    144.81 o 
   2   0   8    13235.35    12767.19    194.55 o 
   4   0   8     1017.55     1047.79     71.82 o 
   6   0   8       62.44       65.96      8.73 o 
   8   0   8      846.20      779.80     44.18 o 
  -9   1   8      180.05      184.51     16.44 o 
  -7   1   8      609.03      579.86     22.97 o 
  -5   1   8       11.84       14.02      3.10 o 
  -3   1   8     4095.02     3891.27    148.21 o 
  -1   1   8    13580.50    13108.96    154.72 o 
   1   1   8     2652.94     2671.31     54.48 o 
   3   1   8      991.15      945.99     20.59 o 
   5   1   8        3.90        4.71      2.86 o 
   7   1   8      928.70      928.99     33.31 o 
   9   1   8       90.12      164.97     95.33 o 
  -8   2   8      176.94      169.05     14.05 o 
  -6   2   8        5.99        8.42      6.48 o 
  -4   2   8      798.16      839.55     14.39 o 
  -2   2   8     7343.85     7133.79    164.17 o 
   0   2   8     5669.64     5472.58     49.73 o 
   2   2   8      498.59      438.53     31.48 o 
   4   2   8       97.28       98.92      9.17 o 
   6   2   8      128.60      143.89     14.68 o 
   8   2   8      111.37      108.08     11.60 o 
  -9   3   8      967.52      954.32     40.25 o 
  -7   3   8       11.33        3.97      6.75 o 
  -5   3   8     1808.14     1743.38     42.24 o 
  -3   3   8     1605.37     1683.94     24.37 o 
  -1   3   8     1879.64     1787.76     22.43 o 
   1   3   8     8110.42     8106.77    114.42 o 
   3   3   8       71.36       96.33     16.52 o 
   5   3   8     1378.85     1416.85     54.08 o 
   7   3   8       96.75       98.89     10.57 o 
   9   3   8      113.80       77.72     24.85 o 
  -8   4   8      373.46      328.62     21.46 o 
  -6   4   8       33.43       25.56      6.44 o 
  -4   4   8      946.89      959.58     21.19 o 
  -2   4   8       21.34       37.98     11.79 o 
   0   4   8     9321.43     8743.70    182.75 o 
   2   4   8       24.01       43.27     14.32 o 
   4   4   8      581.75      576.40     16.42 o 
   6   4   8      352.52      304.89     15.26 o 
   8   4   8        5.99        2.21      7.50 o 
  -9   5   8      172.60      170.66     24.67 o 
  -7   5   8       75.27       84.85     11.13 o 
  -5   5   8      110.83      116.44     13.57 o 
  -3   5   8       70.17       85.18      7.75 o 
  -1   5   8       22.11       30.82      3.97 o 
   1   5   8     2117.60     2372.94     39.35 o 
   3   5   8       14.96        6.55      3.73 o 
   5   5   8       20.59       28.98      8.87 o 
   7   5   8       90.57       88.14     13.50 o 
  -8   6   8       31.05       25.69     12.90 o 
  -6   6   8      726.02      753.77     22.20 o 
  -4   6   8      227.39      194.55     11.30 o 
  -2   6   8       13.49       32.43      8.00 o 
   0   6   8     1030.08     1041.99     15.47 o 
   2   6   8        4.30       16.45      5.67 o 
   4   6   8      305.31      298.99     20.67 o 
   6   6   8       44.29       61.59      8.67 o 
   8   6   8        5.54        4.22     17.00 o 
  -9   7   8      150.46      207.77     21.95 o 
  -7   7   8      603.09      568.41     19.56 o 
  -5   7   8       96.77      134.20     11.30 o 
  -3   7   8      209.54      195.09      6.85 o 
  -1   7   8      369.54      377.82      9.63 o 
   1   7   8      982.52      997.96     27.54 o 
   3   7   8     1447.36     1403.20     33.90 o 
   5   7   8       63.69       75.72      9.75 o 
   7   7   8        4.44       -2.58      6.13 o 
  -8   8   8       85.55       73.72     11.28 o 
  -6   8   8      115.19      121.34     12.00 o 
  -4   8   8      457.17      430.86     14.01 o 
  -2   8   8      189.10      185.11      7.55 o 
   0   8   8     3000.69     2943.24     46.26 o 
   2   8   8      515.20      524.25     17.61 o 
   4   8   8      187.24      166.86     12.42 o 
   6   8   8      233.81      236.02     15.26 o 
   8   8   8        4.25       27.09     15.47 o 
  -7   9   8      102.79      105.99     13.11 o 
  -5   9   8       10.02        8.40      6.22 o 
  -3   9   8      799.92      779.76     20.87 o 
  -1   9   8     1405.46     1372.78     33.88 o 
   1   9   8     2352.89     2331.94     59.40 o 
   3   9   8        1.36       10.40      6.52 o 
   5   9   8        6.88       29.91     15.07 o 
   7   9   8       78.04       92.54     14.63 o 
  -6  10   8        3.69        5.09      6.87 o 
  -4  10   8       13.24       27.70      5.12 o 
  -2  10   8     3972.15     4009.33     68.52 o 
   0  10   8     2279.56     2156.93     47.93 o 
   2  10   8      373.78      357.48     16.06 o 
   4  10   8       83.95       94.37     10.53 o 
   6  10   8        8.80        1.69      6.62 o 
  -7  11   8      278.10      299.71     23.09 o 
  -5  11   8        2.98       -6.36      6.36 o 
  -3  11   8      550.57      561.48     20.50 o 
  -1  11   8     1679.84     1609.19     45.84 o 
   1  11   8      583.75      594.08     20.30 o 
   3  11   8      945.49      879.39     31.21 o 
   5  11   8       33.44       49.89     12.65 o 
  -6  12   8      246.55      186.54     16.42 o 
  -4  12   8       65.46       66.85      9.05 o 
  -2  12   8     1975.58     1851.89     78.99 o 
   0  12   8       98.19      120.92      8.75 o 
   2  12   8      811.94      753.24     42.46 o 
   4  12   8      110.05      125.99     15.65 o 
   6  12   8       84.57       72.69     24.41 o 
  -5  13   8       71.36       78.86     11.23 o 
  -3  13   8      162.78      160.09     12.44 o 
  -1  13   8     1654.61     1579.57     39.81 o 
   1  13   8     1222.96     1176.49     39.76 o 
   3  13   8      372.22      343.50     20.78 o 
   5  13   8       26.36       19.53      9.21 o 
  -4  14   8      362.83      337.66     29.02 o 
  -2  14   8        6.41        4.17      9.13 o 
   0  14   8      669.09      644.15     25.72 o 
   2  14   8      546.15      531.12     26.63 o 
   4  14   8       59.46       67.03     14.15 o 
  -3  15   8       17.69       19.16     11.44 o 
  -1  15   8       16.15       19.97     12.22 o 
   1  15   8      202.12      187.12     19.26 o 
   3  15   8       30.78       24.60     10.63 o 
  -2  16   8       11.27       -7.42     21.46 o 
   0  16   8      298.54      288.44     30.48 o 
  -9   1   9       64.41       71.34     11.79 o 
  -7   1   9      776.68      821.99     30.75 o 
  -5   1   9      142.53      155.51      9.41 o 
  -3   1   9     2217.04     2310.05     95.44 o 
  -1   1   9       34.29       42.71      6.06 o 
   1   1   9      678.17      809.53     25.01 o 
   3   1   9     1103.61     1053.89     31.33 o 
   5   1   9       17.95       21.56      6.95 o 
   7   1   9      252.75      267.15     18.61 o 
  -8   2   9        9.03       10.96      7.44 o 
  -6   2   9     1271.44     1290.18     40.93 o 
  -4   2   9      961.22      951.73     17.07 o 
  -2   2   9     2328.08     2326.15     32.36 o 
   0   2   9     1449.61     1392.42     23.47 o 
   2   2   9     2745.87     2847.26     44.77 o 
   4   2   9       10.75       20.41      8.05 o 
   6   2   9      233.07      234.62     15.22 o 
   8   2   9      140.45      102.61     18.60 o 
  -9   3   9        4.28       -0.10     10.99 o 
  -7   3   9     1116.24      943.42     48.56 o 
  -5   3   9      281.61      293.23     11.73 o 
  -3   3   9     1437.08     1474.96     25.16 o 
  -1   3   9      288.62      301.00      6.89 o 
   1   3   9        9.08        4.64      3.01 o 
   3   3   9     1959.13     2063.04     37.16 o 
   5   3   9      220.45      207.97     10.22 o 
   7   3   9      110.60      102.32     12.39 o 
  -8   4   9        3.62        6.19      6.34 o 
  -6   4   9     1977.95     1970.17     52.60 o 
  -4   4   9     7728.76     7752.78    137.95 o 
  -2   4   9     1941.06     1961.78     38.25 o 
   0   4   9       87.03       93.30      8.65 o 
   2   4   9      197.58      179.93     13.53 o 
   4   4   9      624.84      596.33     27.07 o 
   6   4   9      735.55      696.76     22.03 o 
   8   4   9      197.98      204.19     23.66 o 
  -9   5   9       86.46       72.31     15.17 o 
  -7   5   9      407.90      396.23     16.21 o 
  -5   5   9     8670.58     8937.50    173.23 o 
  -3   5   9     1891.16     1948.66     31.48 o 
  -1   5   9      697.36      714.03     21.95 o 
   1   5   9     1083.50     1152.85     22.66 o 
   3   5   9      410.07      444.93     13.24 o 
   5   5   9     3872.98     3798.47    102.31 o 
   7   5   9      102.89       93.51     12.91 o 
  -8   6   9      200.86      170.03     17.80 o 
  -6   6   9      681.27      692.11     22.26 o 
  -4   6   9     4947.86     5233.39    114.88 o 
  -2   6   9      174.67      181.89      7.19 o 
   0   6   9     1156.86     1102.72     23.06 o 
   2   6   9       11.56       18.68      7.86 o 
   4   6   9     2234.99     2156.21     92.79 o 
   6   6   9      247.24      220.88     14.35 o 
   8   6   9       10.72       -6.83     14.91 o 
  -7   7   9       44.07       68.30      8.23 o 
  -5   7   9     2958.06     3057.71     75.53 o 
  -3   7   9     1889.68     1991.35     38.98 o 
  -1   7   9     1440.45     1464.34     23.75 o 
   1   7   9      563.53      606.45     18.71 o 
   3   7   9       18.98       31.76      6.90 o 
   5   7   9      620.49      624.46     41.48 o 
   7   7   9      175.06      159.96     17.87 o 
  -8   8   9      385.71      365.04     27.59 o 
  -6   8   9      673.44      689.67     23.51 o 
  -4   8   9     1835.25     1894.64     40.77 o 
  -2   8   9     3090.83     3084.81     50.30 o 
   0   8   9      314.02      305.62     11.24 o 
   2   8   9     1131.85     1099.45     56.34 o 
   4   8   9     1021.89      954.27     39.26 o 
   6   8   9      226.85      198.71     15.10 o 
  -7   9   9      657.68      709.68     31.66 o 
  -5   9   9      147.19      155.82     10.02 o 
  -3   9   9     1924.36     2029.25     62.42 o 
  -1   9   9      590.36      579.10     14.79 o 
   1   9   9       28.65       49.34      8.24 o 
   3   9   9      973.60      953.98     47.99 o 
   5   9   9       22.50       30.00      8.39 o 
   7   9   9      300.09      264.11     34.86 o 
  -6  10   9       55.56       84.98     11.38 o 
  -4  10   9       15.78       19.32      7.60 o 
  -2  10   9     1042.40      995.85     23.74 o 
   0  10   9       12.02        6.44      4.39 o 
   2  10   9      426.54      392.44     31.31 o 
   4  10   9       79.64       97.94     10.92 o 
   6  10   9       48.59       63.82     18.07 o 
  -7  11   9       21.37       16.79      9.41 o 
  -5  11   9       57.57       58.14      9.08 o 
  -3  11   9      494.75      433.44     15.42 o 
  -1  11   9      978.58      869.23     24.48 o 
   1  11   9      176.32      155.46     12.67 o 
   3  11   9       29.01        9.05      8.81 o 
   5  11   9       26.63       36.87      9.24 o 
  -6  12   9       20.70       49.24     19.70 o 
  -4  12   9        6.90       11.82      6.72 o 
  -2  12   9        6.29       17.99     11.38 o 
   0  12   9     1006.22     1021.98     32.90 o 
   2  12   9       15.72       16.23      8.22 o 
   4  12   9        0.06       -1.55      7.63 o 
  -5  13   9       36.54       18.25      8.28 o 
  -3  13   9      198.74      201.10     13.34 o 
  -1  13   9        2.02        6.88      6.03 o 
   1  13   9       68.46       74.46     15.56 o 
   3  13   9       79.19       87.42     14.54 o 
  -4  14   9      104.43      137.23     16.10 o 
  -2  14   9       54.94       59.45     16.13 o 
   0  14   9      325.59      317.35     40.93 o 
   2  14   9      255.71      263.53     19.95 o 
   4  14   9       44.35       28.82     11.41 o 
  -3  15   9      194.73      254.44     30.27 o 
  -1  15   9       12.38        9.49     22.59 o 
   1  15   9       83.60       78.02     14.29 o 
  -8   0  10     1447.07     1540.82     77.28 o 
  -6   0  10      727.86      765.34     37.70 o 
  -4   0  10      538.43      590.25     36.60 o 
  -2   0  10     1241.69     1340.54     30.63 o 
   0   0  10     2060.77     1998.73     56.54 o 
   2   0  10     6231.41     6079.06    297.79 o 
   4   0  10       33.60       71.50     13.01 o 
   6   0  10      162.06      190.21     21.25 o 
   8   0  10       12.54       17.80     13.56 o 
  -9   1  10      803.68      762.19     34.57 o 
  -7   1  10     2230.29     2185.88     62.00 o 
  -5   1  10       12.15       28.90      4.87 o 
  -3   1  10     2275.88     2250.89     35.53 o 
  -1   1  10     1599.12     1651.57     23.76 o 
   1   1  10     3476.02     3452.21     79.25 o 
   3   1  10     4021.46     4156.35     96.34 o 
   5   1  10       14.17       11.42      7.04 o 
   7   1  10      281.61      304.67     19.70 o 
  -8   2  10     1176.30     1092.90     42.13 o 
  -6   2  10     2227.63     2123.40     46.76 o 
  -4   2  10      469.89      455.18     14.19 o 
  -2   2  10       38.89       46.37      4.72 o 
   0   2  10     2541.09     2564.18     45.08 o 
   2   2  10     2913.05     2853.81     49.42 o 
   4   2  10     1437.51     1463.83     43.37 o 
   6   2  10      523.68      562.32     25.39 o 
   8   2  10       61.96       73.34     13.92 o 
  -9   3  10      433.48      393.29     31.52 o 
  -7   3  10      139.84      153.02     24.61 o 
  -5   3  10      522.67      518.00     15.66 o 
  -3   3  10      415.05      464.79     15.97 o 
  -1   3  10     1597.32     1611.41     37.22 o 
   1   3  10     1761.13     1763.41     34.13 o 
   3   3  10      154.66      157.47      9.29 o 
   5   3  10      404.64      413.45     20.24 o 
   7   3  10       87.49      112.24     20.33 o 
  -8   4  10       80.05       74.93     10.60 o 
  -6   4  10       66.95      116.95      9.07 o 
  -4   4  10     1138.72     1187.70     37.92 o 
  -2   4  10       39.85       54.74      8.63 o 
   0   4  10     3338.06     3439.62     88.51 o 
   2   4  10        2.70        6.25      6.15 o 
   4   4  10      612.14      578.57     21.09 o 
   6   4  10        3.21        6.80      8.21 o 
   8   4  10       33.86       35.23     16.82 o 
  -7   5  10      142.30      141.14     10.32 o 
  -5   5  10     1544.89     1398.84     34.43 o 
  -3   5  10        3.22        3.74      4.85 o 
  -1   5  10      140.49      141.72     16.47 o 
   1   5  10       28.16       31.90     12.99 o 
   3   5  10       49.43       48.88      7.41 o 
   5   5  10      921.05      913.91     33.48 o 
   7   5  10       26.13        0.75      8.11 o 
  -8   6  10        4.59        4.78     14.46 o 
  -6   6  10       22.51       25.81      7.28 o 
  -4   6  10      136.81      109.31      8.62 o 
  -2   6  10       54.73       46.65      8.61 o 
   0   6  10      482.64      441.56     13.35 o 
   2   6  10       13.59       22.66      4.84 o 
   4   6  10        6.14       18.17      7.01 o 
   6   6  10       26.40        5.83     10.02 o 
  -7   7  10        1.05       -4.57      5.45 o 
  -5   7  10       56.95       75.02      7.80 o 
  -3   7  10      579.17      579.21     19.89 o 
  -1   7  10      420.70      460.20     17.11 o 
   1   7  10      255.58      291.36     11.05 o 
   3   7  10       32.48       45.49     15.12 o 
   5   7  10      107.88      103.64     20.94 o 
   7   7  10       60.13      100.07     19.43 o 
  -8   8  10      191.34      233.86     28.39 o 
  -6   8  10       25.21       63.62      8.46 o 
  -4   8  10        7.59        8.92      5.03 o 
  -2   8  10      644.26      592.98     27.49 o 
   0   8  10     1870.74     1931.03     41.18 o 
   2   8  10      204.88      194.38     15.14 o 
   4   8  10      277.34      296.78     16.33 o 
   6   8  10       56.91       67.38     10.18 o 
  -7   9  10      368.59      406.10     23.46 o 
  -5   9  10       73.54       85.29      9.55 o 
  -3   9  10       51.14       55.01      6.36 o 
  -1   9  10      929.14      857.52     22.86 o 
   1   9  10      965.15      933.30     26.67 o 
   3   9  10      354.94      397.25     30.79 o 
   5   9  10      141.01      137.66     13.63 o 
  -6  10  10       86.64      108.73     12.80 o 
  -4  10  10       47.54       45.64      6.71 o 
  -2  10  10      165.98      176.45      8.82 o 
   0  10  10      287.46      297.19     12.56 o 
   2  10  10      960.52      980.19     35.54 o 
   4  10  10       19.35       15.86      8.94 o 
   6  10  10       17.75       19.09     10.62 o 
  -5  11  10       13.71       11.35      8.87 o 
  -3  11  10      150.09      174.26     11.69 o 
  -1  11  10       68.10       54.06      6.63 o 
   1  11  10      622.24      642.59     26.21 o 
   3  11  10     1148.52     1026.42     65.29 o 
   5  11  10        4.77       -1.83      8.94 o 
  -4  12  10       65.30       71.71     10.92 o 
  -2  12  10      381.87      297.04     35.96 o 
   0  12  10      229.54      292.69     40.34 o 
   2  12  10     1461.32     1467.21     52.00 o 
   4  12  10       81.30       93.04     12.59 o 
  -5  13  10      216.14      229.68     51.29 o 
  -3  13  10      224.27      213.43     18.53 o 
  -1  13  10       11.16       12.32      8.17 o 
   1  13  10      144.19      145.25     13.66 o 
   3  13  10      286.31      277.74     19.53 o 
  -2  14  10       63.00       98.06     31.18 o 
   0  14  10      335.05      365.39     24.04 o 
   2  14  10       21.71       38.45     13.89 o 
  -1  15  10       91.64      122.69     30.05 o 
   1  15  10      172.82      134.21     21.50 o 
  -7   1  11       26.17       24.47      8.54 o 
  -5   1  11       77.55       98.10      8.57 o 
  -3   1  11      155.35      172.87     11.42 o 
  -1   1  11     1304.40     1301.22     40.28 o 
   1   1  11       13.06       -0.66      5.35 o 
   3   1  11       97.21       83.32     11.02 o 
   5   1  11       40.07       48.84      9.29 o 
   7   1  11       68.13       67.88     12.33 o 
  -8   2  11      121.89      133.27     15.33 o 
  -6   2  11        2.38        4.73      6.44 o 
  -4   2  11      398.92      405.57     11.54 o 
  -2   2  11     5794.89     5795.34     86.87 o 
   0   2  11      114.07      121.11      8.67 o 
   2   2  11      676.84      698.33     25.05 o 
   4   2  11       26.77       34.52      8.69 o 
   6   2  11      244.28      269.30     18.64 o 
   8   2  11       16.61       33.98     17.98 o 
  -7   3  11        2.44        3.30      6.41 o 
  -5   3  11      505.70      532.19     16.81 o 
  -3   3  11     6455.64     6368.08    113.10 o 
  -1   3  11      801.43      834.37     20.15 o 
   1   3  11      553.14      547.15     19.51 o 
   3   3  11       36.29       48.29      7.92 o 
   5   3  11       16.87       44.46      9.96 o 
   7   3  11      614.15      578.74     27.93 o 
  -8   4  11        1.99       13.64      7.42 o 
  -6   4  11       37.31       49.63      6.90 o 
  -4   4  11      431.61      461.91     15.83 o 
  -2   4  11     2051.42     2086.48     34.96 o 
   0   4  11      939.72      995.54     39.09 o 
   2   4  11        6.24        6.83      3.81 o 
   4   4  11      279.61      310.02     17.04 o 
   6   4  11      126.17      136.95     13.99 o 
  -7   5  11        6.59       31.01      8.48 o 
  -5   5  11     1481.63     1441.16     36.07 o 
  -3   5  11     1120.38     1108.72     22.08 o 
  -1   5  11     3218.35     3363.10     70.20 o 
   1   5  11      308.99      320.69     15.12 o 
   3   5  11       92.02       94.72     14.07 o 
   5   5  11      461.65      460.61     24.26 o 
   7   5  11       23.14       63.44     23.18 o 
  -8   6  11       10.32        5.97      9.21 o 
  -6   6  11      222.08      205.16     12.47 o 
  -4   6  11     2150.76     2163.41     48.55 o 
  -2   6  11     2391.33     2282.05     52.87 o 
   0   6  11     4314.64     4336.84    150.72 o 
   2   6  11       12.42       35.65      7.41 o 
   4   6  11      541.17      565.26     25.07 o 
   6   6  11       90.57       67.98     14.14 o 
  -7   7  11        6.72        7.50      8.54 o 
  -5   7  11      369.01      348.98     17.47 o 
  -3   7  11     1221.51     1253.07     29.29 o 
  -1   7  11     2834.63     2907.48     62.50 o 
   1   7  11      242.91      287.81     13.06 o 
   3   7  11      161.62      154.58     12.65 o 
   5   7  11      240.86      211.18     19.70 o 
   7   7  11       42.95       24.93     15.13 o 
  -6   8  11      112.60      106.78     13.47 o 
  -4   8  11      563.30      584.66     19.23 o 
  -2   8  11      823.91      965.66     29.20 o 
   0   8  11      403.67      429.56     16.66 o 
   2   8  11      473.28      428.16     15.52 o 
   4   8  11       41.72       54.35      9.44 o 
   6   8  11      112.23      131.68     28.47 o 
  -7   9  11      170.33      139.15     21.84 o 
  -5   9  11       30.52       36.73      7.33 o 
  -3   9  11      990.32      976.10     25.22 o 
  -1   9  11      409.20      390.18     19.57 o 
   1   9  11     1034.33     1035.00     28.78 o 
   3   9  11      264.79      243.52     17.23 o 
   5   9  11       30.47       22.77     10.77 o 
  -6  10  11       87.67       73.92     16.32 o 
  -4  10  11       24.66       20.65      6.33 o 
  -2  10  11      441.26      434.44     15.82 o 
   0  10  11       29.93       43.03      6.53 o 
   2  10  11      752.85      739.31     49.06 o 
   4  10  11        2.55        6.10      7.31 o 
  -5  11  11       10.81        4.31      9.21 o 
  -3  11  11        4.13       19.25      8.22 o 
  -1  11  11       15.24       37.42      6.45 o 
   1  11  11      329.16      315.00     18.16 o 
   3  11  11       39.54       38.76     10.23 o 
   5  11  11       11.93        7.42     11.21 o 
  -4  12  11       73.88       69.04     16.38 o 
  -2  12  11       55.17       68.84      9.37 o 
   0  12  11       73.83       65.52      9.48 o 
   2  12  11        6.82       16.28      8.45 o 
   4  12  11        7.52       16.72      8.54 o 
  -3  13  11      580.33      552.17     51.45 o 
  -1  13  11        0.47       -0.99     10.67 o 
   1  13  11       14.85        4.99      8.47 o 
   3  13  11        8.25        1.79     10.70 o 
  -2  14  11      278.11      272.41     27.90 o 
   0  14  11        1.32       -1.42      9.85 o 
  -8   0  12      808.18      722.62     42.78 o 
  -6   0  12      999.55      922.05     46.99 o 
  -4   0  12     3617.28     3770.79    189.34 o 
  -2   0  12     1533.46     1531.23     60.97 o 
   0   0  12      502.41      522.57     53.77 o 
   2   0  12     1645.05     1673.97    121.78 o 
   4   0  12      223.85      261.02     50.84 o 
   6   0  12      594.60      595.35     43.30 o 
  -7   1  12     1616.23     1475.87     48.37 o 
  -5   1  12     1239.05     1275.70     36.93 o 
  -3   1  12      498.76      531.90     14.50 o 
  -1   1  12        4.46       11.42      5.64 o 
   1   1  12     2167.32     2191.99     59.22 o 
   3   1  12      719.59      727.27     27.55 o 
   5   1  12      316.58      317.66     20.15 o 
   7   1  12      130.20      115.13     14.77 o 
  -8   2  12      558.76      547.08     28.07 o 
  -6   2  12     1211.40     1244.74     38.99 o 
  -4   2  12      581.31      606.39     19.20 o 
  -2   2  12      133.83      115.21      6.87 o 
   0   2  12      265.40      274.72     15.72 o 
   2   2  12     1130.01     1213.03     61.44 o 
   4   2  12      711.82      700.90     27.76 o 
   6   2  12       23.72       26.97     13.65 o 
  -7   3  12      242.18      220.72     15.90 o 
  -5   3  12     1882.21     1894.42     44.61 o 
  -3   3  12      128.24       96.28      9.40 o 
  -1   3  12      765.29      754.68     19.85 o 
   1   3  12        3.05        8.29      5.89 o 
   3   3  12      335.47      361.92     18.75 o 
   5   3  12      436.61      418.57     28.89 o 
   7   3  12       27.65       22.88     28.16 o 
  -8   4  12       14.19       39.25     17.28 o 
  -6   4  12      811.85      777.43     24.00 o 
  -4   4  12      392.61      386.61     15.24 o 
  -2   4  12       94.19       79.03      7.53 o 
   0   4  12      777.30      812.41     20.92 o 
   2   4  12      114.92      126.09     14.81 o 
   4   4  12      558.82      522.77     28.52 o 
   6   4  12       16.10       12.62      9.97 o 
  -7   5  12        0.27       -3.53      6.57 o 
  -5   5  12      130.15      148.24     10.94 o 
  -3   5  12       76.61       95.26      7.38 o 
  -1   5  12      316.22      305.51     13.56 o 
   1   5  12       19.35       22.45      5.68 o 
   3   5  12      161.21      142.77     17.02 o 
   5   5  12       13.85       12.74     16.37 o 
   7   5  12        6.01       12.65     22.59 o 
  -6   6  12       37.79       43.66      8.55 o 
  -4   6  12        1.14        9.74     10.29 o 
  -2   6  12       51.94       53.99      7.52 o 
   0   6  12       93.29       74.29      8.88 o 
   2   6  12       21.21        3.16      4.25 o 
   4   6  12       32.23       25.47      8.40 o 
   6   6  12       14.67       -4.34     11.54 o 
  -7   7  12      102.85       74.41     22.19 o 
  -5   7  12      237.47      253.92     13.54 o 
  -3   7  12      795.97      785.61     27.78 o 
  -1   7  12       53.46       70.47      9.08 o 
   1   7  12       23.43       37.49     11.02 o 
   3   7  12      188.09      225.20     17.61 o 
   5   7  12       69.48       60.58     14.66 o 
  -6   8  12      686.18      654.55     39.59 o 
  -4   8  12       78.45       67.90      9.01 o 
  -2   8  12       84.12       86.04     11.53 o 
   0   8  12      120.94      112.83      8.99 o 
   2   8  12        2.58        4.64      5.95 o 
   4   8  12      383.89      443.89     31.89 o 
   6   8  12        3.40       -1.09     11.94 o 
  -5   9  12      637.83      586.46     31.51 o 
  -3   9  12       12.92       23.49      7.35 o 
  -1   9  12        4.23        4.06      5.93 o 
   1   9  12       11.74        1.55      5.04 o 
   3   9  12      309.34      336.77     23.81 o 
   5   9  12       63.86      128.21     24.25 o 
  -4  10  12      323.70      313.87     28.44 o 
  -2  10  12       24.21       14.21      6.59 o 
   0  10  12        5.15       -2.02      5.26 o 
   2  10  12      449.73      449.65     29.29 o 
   4  10  12      182.59      167.15     21.31 o 
  -5  11  12      381.84      410.32     27.78 o 
  -3  11  12      684.24      622.04     34.50 o 
  -1  11  12       31.46       40.45      7.39 o 
   1  11  12      182.21      162.38     19.35 o 
   3  11  12      126.50      112.07     14.35 o 
  -4  12  12      271.81      268.88     21.01 o 
  -2  12  12      204.12      190.88     16.78 o 
   0  12  12        2.09        8.13      9.98 o 
   2  12  12      349.89      373.44     31.89 o 
  -1  13  12       63.76       73.66     28.47 o 
   1  13  12      104.76       93.72     12.08 o 
  -7   1  13       60.07       68.99     10.62 o 
  -5   1  13      109.31      123.00     10.15 o 
  -3   1  13      638.31      629.84     16.89 o 
  -1   1  13      643.14      629.22     22.69 o 
   1   1  13     1266.38     1271.31     43.83 o 
   3   1  13        2.98       12.74      8.22 o 
   5   1  13        2.08        6.73      7.59 o 
  -6   2  13      147.53      140.38     12.35 o 
  -4   2  13      162.67      178.59      9.55 o 
  -2   2  13        2.04       -1.21      4.36 o 
   0   2  13        3.45        4.26      7.96 o 
   2   2  13      801.61      829.23     30.80 o 
   4   2  13      126.62      103.66     13.01 o 
   6   2  13      114.01      128.67     15.79 o 
  -7   3  13      138.59      135.12     13.82 o 
  -5   3  13       47.50       28.08      6.34 o 
  -3   3  13      543.29      523.20     16.52 o 
  -1   3  13      372.07      390.89     15.71 o 
   1   3  13      221.61      225.03     14.87 o 
   3   3  13        8.52        9.81      7.19 o 
   5   3  13       86.70       88.85     12.71 o 
  -6   4  13       32.40       32.69      9.13 o 
  -4   4  13       91.63       80.43      7.74 o 
  -2   4  13      942.20      949.81     37.01 o 
   0   4  13     2393.16     2331.31     63.83 o 
   2   4  13      964.21      922.81     32.07 o 
   4   4  13       89.75      102.06     12.56 o 
   6   4  13       22.24       20.08     18.05 o 
  -7   5  13      102.69      137.74     15.46 o 
  -5   5  13       19.04       21.71      6.28 o 
  -3   5  13       20.84       12.46      6.31 o 
  -1   5  13     3038.03     3118.93     68.22 o 
   1   5  13      458.88      491.02     22.28 o 
   3   5  13      329.51      383.09     31.54 o 
   5   5  13       39.90       53.60     10.35 o 
  -6   6  13      331.30      288.25     17.04 o 
  -4   6  13        4.87       12.65      6.51 o 
  -2   6  13      367.49      415.61     16.56 o 
   0   6  13     1074.90     1123.36     31.32 o 
   2   6  13       28.36       24.31      9.87 o 
   4   6  13      363.29      347.58     22.22 o 
   6   6  13        2.60       20.37     11.58 o 
  -5   7  13      207.00      153.95     12.81 o 
  -3   7  13      126.24      124.87     10.82 o 
  -1   7  13     1009.18     1012.55     30.51 o 
   1   7  13      554.10      503.03     18.31 o 
   3   7  13      471.82      469.27     39.85 o 
   5   7  13       26.43       45.53     13.64 o 
  -6   8  13       67.46       59.89     13.14 o 
  -4   8  13      111.85      109.92     11.07 o 
  -2   8  13      403.90      380.45     17.93 o 
   0   8  13      596.59      620.88     32.13 o 
   2   8  13      497.78      502.36     23.84 o 
   4   8  13       40.16       21.75     12.08 o 
  -5   9  13       37.35       32.59     20.12 o 
  -3   9  13      132.04      151.15     12.53 o 
  -1   9  13       12.01        8.47      8.33 o 
   1   9  13      658.30      626.66     22.74 o 
   3   9  13      126.72      141.99     19.23 o 
  -4  10  13      212.61      212.10     20.28 o 
  -2  10  13       33.47       41.93      8.54 o 
   0  10  13        4.22       17.53      8.62 o 
   2  10  13      258.86      265.01     46.54 o 
   4  10  13        0.74       -9.88     11.76 o 
  -3  11  13       13.76        0.34      9.20 o 
  -1  11  13       14.48       20.92     11.32 o 
   1  11  13       41.42       31.94      9.31 o 
   3  11  13       22.08       15.92     11.20 o 
  -2  12  13        8.85       19.18     12.86 o 
   0  12  13        3.89        0.40      7.63 o 
  -6   0  14      551.43      546.50     34.08 o 
  -4   0  14     2812.82     2724.09     79.06 o 
  -2   0  14      356.82      351.86     25.35 o 
   0   0  14      488.66      490.41     31.80 o 
   2   0  14      638.57      632.01     82.69 o 
   4   0  14       76.03       91.09     22.59 o 
   6   0  14      480.76      441.87     62.81 o 
  -7   1  14       79.00       73.15     12.96 o 
  -5   1  14      500.40      447.85     19.39 o 
  -3   1  14     2256.67     2334.37    123.75 o 
  -1   1  14       13.93       17.86      6.57 o 
   1   1  14      119.54      104.11     14.01 o 
   3   1  14       78.05      106.19     13.19 o 
   5   1  14      176.36      188.35     17.71 o 
  -6   2  14      129.81      131.92     18.53 o 
  -4   2  14      684.19      664.42     25.03 o 
  -2   2  14      980.57     1040.46     55.37 o 
   0   2  14      421.16      423.77     20.47 o 
   2   2  14        3.58        2.08     10.24 o 
   4   2  14       16.94        4.17      7.54 o 
   6   2  14       53.61       35.68     11.40 o 
  -7   3  14      147.02      144.04     16.41 o 
  -5   3  14      784.88      803.63     29.87 o 
  -3   3  14      328.34      316.30     14.19 o 
  -1   3  14      846.13      854.67     50.22 o 
   1   3  14       36.59       58.98     13.89 o 
   3   3  14      465.34      462.87     26.12 o 
   5   3  14       92.62       78.16     13.16 o 
  -6   4  14      296.55      313.12     22.27 o 
  -4   4  14       14.94       12.00      7.83 o 
  -2   4  14      337.94      360.64     15.50 o 
   0   4  14        7.31       -2.00      6.07 o 
   2   4  14        2.93        3.11      6.89 o 
   4   4  14      383.09      373.19     22.32 o 
  -5   5  14       18.47       34.38     10.37 o 
  -3   5  14        0.48       -2.93      6.13 o 
  -1   5  14      476.77      443.89     25.76 o 
   1   5  14        2.11        5.34      7.31 o 
   3   5  14        8.38       10.17      8.54 o 
   5   5  14       22.73       44.86     19.52 o 
  -6   6  14       29.20       40.86     16.23 o 
  -4   6  14        0.27       -4.72      6.62 o 
  -2   6  14       36.30       49.58      7.31 o 
   0   6  14       54.19       52.57      9.22 o 
   2   6  14      106.12      123.40     22.63 o 
   4   6  14        0.01       -0.77     12.17 o 
  -5   7  14      205.12      171.06     14.25 o 
  -3   7  14       33.80       41.81      8.35 o 
  -1   7  14       46.63       49.88      7.53 o 
   1   7  14      198.14      189.34     15.00 o 
   3   7  14       53.35       72.81     11.58 o 
  -4   8  14       53.40       46.47      9.30 o 
  -2   8  14      279.87      265.51     17.25 o 
   0   8  14       24.84       38.54      8.87 o 
   2   8  14        5.35       43.87     24.08 o 
   4   8  14      177.66      208.65     24.85 o 
  -3   9  14      177.88      202.84     15.59 o 
  -1   9  14       27.50       42.89      9.31 o 
   1   9  14       14.65       16.02      9.79 o 
   3   9  14       42.86       40.68     23.54 o 
  -2  10  14      235.88      209.65     16.46 o 
   0  10  14        4.77        0.07      7.55 o 
   2  10  14       16.99       34.79     17.89 o 
  -1  11  14       64.97       92.31     19.31 o 
   1  11  14      178.84      216.66     21.13 o 
  -5   1  15        6.23       18.35     47.67 o 
  -3   1  15      102.40       96.56     11.17 o 
  -1   1  15       54.36       42.16      8.71 o 
   1   1  15       95.21      136.26     14.58 o 
   3   1  15       54.69       59.06     11.25 o 
   5   1  15        2.22       -2.37      8.60 o 
  -6   2  15       26.58       50.07     17.17 o 
  -4   2  15       49.71       40.41     12.08 o 
  -2   2  15       23.12       24.11      7.93 o 
   0   2  15      242.93      265.65     17.87 o 
   2   2  15      121.20      143.39     14.50 o 
   4   2  15        5.89        3.79      7.74 o 
  -5   3  15       74.82      108.00     28.47 o 
  -3   3  15       21.94       26.88      9.38 o 
  -1   3  15        1.18        2.97      8.67 o 
   1   3  15     1184.06     1139.70     60.79 o 
   3   3  15      209.08      205.02     17.68 o 
   5   3  15       41.03       61.67     13.64 o 
  -6   4  15      450.25      472.22     50.61 o 
  -4   4  15       35.35       43.89     11.55 o 
  -2   4  15       79.30       97.68     11.39 o 
   0   4  15       63.05       78.68     11.95 o 
   2   4  15       54.33      118.61     13.37 o 
   4   4  15      147.23      169.59     28.18 o 
  -5   5  15      120.97      127.35     18.85 o 
  -3   5  15       10.60        8.07     16.81 o 
  -1   5  15      363.38      394.22     31.18 o 
   1   5  15      116.86      138.24     23.68 o 
   3   5  15      220.97      209.24     17.85 o 
  -4   6  15        7.56       16.53     10.15 o 
  -2   6  15      264.30      261.54     20.92 o 
   0   6  15      182.18      151.76     16.48 o 
   2   6  15      469.88      470.54     27.65 o 
   4   6  15      341.12      363.33     31.74 o 
  -3   7  15       12.80       15.70      9.69 o 
  -1   7  15      125.41      127.04     12.87 o 
   1   7  15       81.40      105.21     19.87 o 
   3   7  15      271.79      267.69     40.41 o 
  -4   8  15      188.67      157.15     17.08 o 
  -2   8  15       15.55       -0.89      9.39 o 
   0   8  15       38.53       55.90     10.59 o 
   2   8  15      121.94      135.71     19.16 o 
  -3   9  15      216.89      159.61     18.62 o 
  -1   9  15        3.85       -4.79     11.83 o 
   1   9  15      157.14      129.91     18.52 o 
   0  10  15       65.94       41.96     16.82 o 
  -4   0  16      195.17      180.75     28.92 o 
  -2   0  16      204.50      222.16     23.05 o 
   0   0  16      539.94      565.50     47.90 o 
   2   0  16       97.21      118.67     38.86 o 
   4   0  16        3.44        8.87     12.68 o 
  -5   1  16      183.96      158.41     32.99 o 
  -3   1  16      539.34      482.40     24.29 o 
  -1   1  16      373.42      372.63     20.83 o 
   1   1  16      401.34      394.73     24.34 o 
   3   1  16        0.92       -8.54      8.54 o 
  -4   2  16      279.44      282.03     26.36 o 
  -2   2  16      581.65      590.80     27.27 o 
   0   2  16      199.34      204.80     16.77 o 
   2   2  16      102.29       97.94     13.03 o 
   4   2  16       83.54      115.60     14.85 o 
  -5   3  16        1.93       20.24     12.73 o 
  -3   3  16       75.77       85.45     14.18 o 
  -1   3  16      528.19      549.16     26.70 o 
   1   3  16        1.74        6.00      7.36 o 
   3   3  16       49.56       32.03     12.00 o 
  -4   4  16        5.06        2.07      8.79 o 
  -2   4  16      157.07      153.13     21.85 o 
   0   4  16       45.55       56.24      9.91 o 
   2   4  16      117.02      131.79     16.17 o 
  -3   5  16        1.32       -5.06      8.16 o 
  -1   5  16       64.95       72.41     11.56 o 
   1   5  16        3.18        2.79     10.20 o 
   3   5  16      166.40      146.45     25.18 o 
  -4   6  16        7.35       -3.22     10.49 o 
  -2   6  16        8.91        4.07     10.81 o 
   0   6  16        3.45        1.47      7.16 o 
   2   6  16        6.17       10.51     10.70 o 
  -3   7  16       54.01       50.24     13.24 o 
  -1   7  16      145.65      127.39     17.54 o 
   1   7  16       73.73      100.85     13.74 o 
  -2   8  16      283.50      284.23     42.93 o 
   0   8  16        1.42      -11.14     11.14 o 
  -3   1  17        1.44       18.98     41.57 o 
  -1   1  17       18.90       13.75      8.49 o 
   1   1  17       30.20       14.72      9.26 o 
  -4   2  17      383.81      376.42     51.97 o 
  -2   2  17        1.64       -8.81      8.81 o 
   0   2  17       78.67       86.55     12.66 o 
   2   2  17        4.06       -4.53      8.42 o 
  -3   3  17       10.73        7.42      9.50 o 
  -1   3  17        1.62        4.98     12.25 o 
   1   3  17       56.80       60.90     12.45 o 
  -2   4  17       18.83       33.71     19.34 o 
   0   4  17       13.45        6.82      8.09 o 
   2   4  17       77.85       88.57     28.92 o 
  -1   5  17       76.10       60.59     14.63 o 
   1   5  17        0.85        9.07      8.23 o 
                                                 
